# Supplementary material for: Disruption of the grid cell network in a mouse model of early Alzheimer’s disease
Source: Nat Commun. 2022 Feb 16;13:886. doi: 10.1038/s41467-022-28551-x (PMC8850598; doi:10.1038/s41467-022-28551-x)
Supplement: Supplementary file 4 — Source Data [file 41467_2022_28551_MOESM4_ESM.xlsx]

## Sheet: Fig.1
Fig 1b						Fig 1e						Fig 1e						Fig 1e
Grid scores						Spt. Info						Peak Firing (Hz)						Mean Firing (Hz)
	nTG-y	nTG-a	APP-y	APP-a			nTG-y	nTG-a	APP-y	APP-a			nTG-y	nTG-a	APP-y	APP-a			nTG-y	nTG-a	APP-y	APP-a
	0.618465	1.00014	0.919436	0.762228			0.667602	1.3385	0.674329	-0.0311703			4.42811	11.5102	9.78418	4.34868			0.929622	7.78971	4.67856	0.840454
	0.55819	0.673278	1.1521	0.66433			1.43881	0.606526	1.1	0.171275			7.55842	9.7228	4.26655	4.04037			1.29772	7.0699	1.37951	2.60563
	0.660831	0.568681	0.87891	0.639954			0.989963	1.28849	0.897527	1.67745			0.811007	0.917058	6.66854	1.45723			0.213683	0.223743	1.92549	0.383102
	1.27076	0.699698	0.681455	0.796141			1.24489	0.245833	0.724526	0.423113			3.5829	2.5758	3.76664	2.49627			0.67026	0.586671	0.726904	0.913542
	1.07201	0.604066	1.22419	0.701455			0.934387	0.406206	0.990541	1.11985			5.62805	14.3296	0.943088	4.30942			1.49863	3.17249	0.264038	0.452291
	1.27593	0.86063	0.714785	0.582769			0.827682	1.26601	1.2571	0.124053			3.44308	7.99195	4.12344	1.85024			0.905008	1.03397	0.247913	0.534568
	1.29275	0.723245	0.939509	0.554756			0.90948	0.542425	0.701017	0.11471			7.87266	14.7794	18.4155	0.954269			1.93255	1.72498	1.76162	0.463824
	0.883249	1.09644	1.36928	0.659533			1.07786	0.196559	1.05914	0.291636			5.41699	5.45434	4.6775	3.7332			1.63097	1.52	0.895383	1.56421
	0.839631	0.995325	1.3344	0.789481			1.20445	0.235022	0.616263	0.461152			3.95074	3.18971	8.85357	6.1069			1.07376	0.644089	1.83355	1.50692
	1.39561	1.19413	1.21851	0.685688			1.13262	1.27823	0.728318	0.201759			8.32427	17.8745	13.046	2.23799			1.93176	2.33633	1.9473	1.26039
	1.31539	1.03238	1.17187	1.12321			0.981229	0.471346	0.580663	0.651864			7.54522	11.4868	4.78849	1.76788			1.54574	1.98641	0.777727	0.547313
	1.25541	1.13209	0.959826	0.67792			0.845397	0.169209	0.671079	0.225085			4.19177	10.8714	4.55106	12.4933			1.08273	2.954	0.839212	1.45524
	1.39075	0.770698	1.2707	0.835753			0.618551	0.808421	0.702017	0.730095			1.25404	2.98173	9.80539	5.95778			0.335802	1.0394	1.73218	1.7114
	1.40367	1.1681	0.65289	0.839533			0.791854	0.459731	0.433371	0.46984			4.88928	4.7297	3.72704	3.39105			1.51756	0.810945	0.90654	0.398093
	1.38809	0.803533	1.38662	1.35571			0.826496	0.662368	0.476117	0.900171			5.99981	1.85758	6.9505	17.6688			1.25571	0.504674	1.38757	3.13425
	1.3737	0.949437	0.906832	1.14983			1.23958	0.420932	0.916212	0.416997			10.845	0.88002	9.94238	9.50621			3.53347	0.198905	0.755388	2.25286
	1.17712	0.597458	1.30608	1.0479			1.15027	0.388686	0.855628	0.741398			17.1504	10.3542	6.02989	1.74529			3.20191	1.58555	1.0826	0.406046
	0.839582	0.871046	1.13237	0.959982			0.682368	0.679292	0.845948	0.320601			1.95299	1.95841	4.24472	5.6434			0.469705	0.410873	0.838589	1.05069
	1.43727	0.583368	1.40627	0.581811			1.1138	0.426584	0.345731	0.38231			2.4162	4.25907	4.32571	1.51126			0.389828	1.74117	0.85564	0.270265
	0.868661	0.650978	1.13474	0.835314			0.803814	0.415569	0.492485	1.28569			5.95295	0.683252	1.5199	8.31564			0.775559	0.325681	0.360708	1.59691
	1.32329	0.565556	0.590073	0.549482			1.07686	0.399275	0.754637	0.645614			8.41349	6.44811	4.60423	3.75692			2.16162	1.66102	0.383546	2.22913
	1.3752	0.796445	1.22861	0.724405			1.0534	0.680424	0.924275	0.882466			6.76188	13.4495	3.063	1.10777			1.78229	1.4183	0.476528	0.209176
	1.39574	0.857663	1.04517	1.0448			0.828076	2.44975	0.55837	0.744755			3.43054	2.0957	11.9937	1.07935			0.648245	0.269093	1.93279	0.178441
	1.2822	1.48061	1.39356	0.735338			0.775135	1.35969	1.60309	0.952583			1.27277	1.92628	11.0218	1.5409			0.341523	0.512768	1.06504	0.294166
	0.709641	1.05741	1.30941	0.746101			0.31038	1.34924	1.74965	0.324926			1.8964	1.80793	7.25587	3.53761			0.945688	0.37761	1.16921	0.428869
	1.44817	1.20551	0.799741	0.883012			0.747928	1.02175	0.946062	0.286557			1.88325	10.9592	6.87612	4.85158			0.647889	1.81326	1.347	1.19397
	1.32103	1.19603	1.39788	1.17146			0.696207	0.846104	1.66867	0.902883			4.86754	9.06221	7.03139	3.68105			0.785266	2.25023	1.40643	0.790474
	1.38346	0.982163	1.20605	0.713672			1.05507	0.658864	0.528708	0.488509			2.65558	1.72782	1.86514	6.44218			0.637549	0.425651	0.723499	2.03022
	1.41585	1.29208	0.998461	1.02928			1.08756	1.04128	0.588796	0.496986			2.21851	2.82784	10.4822	10.478			0.417239	0.600656	1.62461	2.66725
	1.39543	1.48565	1.13114	0.866584			0.996329	0.990988	0.631464	0.352536			1.28318	4.90471	5.61895	6.53935			0.360997	1.31017	1.63096	2.74589
	1.41336	1.24014	1.4185	0.729326			1.14232	0.440226	1.11477	0.284749			4.51621	3.52496	3.528	1.75078			0.927092	1.02587	1.29346	0.78725
	1.48621	0.812365	1.0813	0.880806			1.04765	0.729858	0.671951	0.291688			4.40641	12.5763	3.83942	4.05392			0.830517	3.62751	0.854417	1.4837
	0.848751	1.42273	1.27994	1.32252			0.484225	0.500252	0.815218	0.54911			0.318685	11.2516	2.75938	17.4213			0.140637	3.30513	0.874409	1.8051
	0.939477	1.33162	1.17711	1.17417			1.64013	0.54105	1.05755	0.350292			14.0186	1.74825	10.4333	7.83889			2.86862	0.443206	1.98961	2.01445
	1.30547	0.656915	1.50229	1.12099			1.2851	0.243149	1.54338	1.06716			16.7149	1.88548	10.2341	7.62197			3.9987	0.847454	2.35769	1.68818
	1.5377	1.04305	1.22669	1.28752			0.692748	0.332234	1.47863	0.602915			2.24865	0.603113	10.5622	10.7131			0.561848	0.217651	1.70712	2.01799
	1.17495	1.23936	1.33225	0.77942			1.02548	0.515873	1.17922	0.181406			11.0808	8.29887	9.99928	2.02241			2.47583	2.10892	1.56482	0.525768
	1.32885	1.49336	0.893545	1.17075			0.683029	0.634072	0.883822	0.130762			3.15913	9.37857	2.19607	9.13112			0.848569	2.17471	0.470154	1.19156
	1.13006	1.28316	1.41349	1.00975			0.811463	0.49996	1.51288	0.70868			16.3118	14.0176	4.94816	2.13822			3.61364	3.81877	1.04391	0.42731
	1.25278	1.45552	1.36561	0.738563			0.62725	0.632713	2.61892	0.189036			5.47901	8.18102	8.70189	4.4005			0.740525	1.81347	2.26154	1.71631
	1.40854	1.21396	1.30858	0.608778			1.01445	0.473893	1.5213	0.578795			1.78509	1.71026	6.61803	3.55771			0.460124	0.45498	1.09701	1.19666
	1.43444	1.27369	1.34099	0.854259			0.959829	1.10885	0.683699	0.860392			16.1627	1.15987	9.51898	2.38784			4.53501	0.344063	1.2011	0.678518
	0.599126	1.16846	1.25813	0.606541			0.0675888	0.663689	1.52688	0.475097			1.32862	4.25815	2.61682	3.78219			0.489766	1.24464	0.558745	1.40352
	1.26961	1.41027	1.29495	0.858051			0.723807	0.911493	0.75985	0.592822			6.61501	7.01763	1.43256	6.24704			1.58422	1.36025	0.438047	1.63162
	1.06365	0.973756	1.38406	0.630803			0.953807	0.209393	1.89056	0.39393			9.79544	1.39987	3.46615	5.47031			1.91256	0.758207	0.530541	2.07224
	0.945329	1.33072	1.42375	0.733705			0.277328	1.03706	1.20217	1.0734			2.83045	1.46599	4.98341	1.05961			0.903309	0.28888	0.739691	0.30281
	1.06385	1.14641	1.39889	0.903693			0.429165	1.12787	1.71333	2.80005			1.03725	9.77194	2.45299	5.34898			0.389342	1.91046	0.594053	0.964676
	0.546013	1.38261	0.694919	0.560968			0.594876	1.1991	0.498862	0.158572			1.28062	6.862	1.13663	2.70034			0.201968	1.69539	0.41852	0.948217
	1.08328	1.15878	1.24684	0.545548			0.0689882	0.541964	0.877011	0.25447			28.7152	3.06064	2.58859	5.8247			19.9596	0.726606	0.640859	4.20228
	0.767189	1.4411	1.22354	1.18287			0.9113	0.722948	0.746096	1.79448			5.29194	4.30579	3.51266	1.83012			1.18489	0.767088	0.636835	0.542083
	1.26824	1.31997	0.79732				0.620746	1.04941	1.52968				3.58046	8.37673	0.840088				0.982656	1.13166	0.14722
	0.576731	1.08734	1.34487				0.241975	0.31904	0.913538				1.69839	1.74276	1.82157				0.878693	0.672081	0.54198
	1.18583	1.35137	1.2897				0.233401	0.770599	1.5907				4.13156	15.2345	2.46765				2.30214	2.72621	0.378442
	1.17733	1.1298	1.36097				0.265923	0.320766	1.28421				5.55699	1.28336	3.08356				2.92365	0.418121	0.373922
	1.17518	0.713259	1.40469				0.2011	0.342516	0.877356				4.37336	7.10925	3.532				2.46966	0.597198	0.716709
	1.10576	1.40937	1.34427				0.878126	0.846144	0.789797				6.50962	3.90944	2.9891				1.07654	0.704689	0.349188
	0.546945	0.576885	0.963734				0.303734	0.596233	0.986129				1.98992	1.77526	1.5073				1.07231	0.404502	0.3507
	1.08617	0.80462	1.12631				0.466359	0.138333	0.500688				2.21012	8.67619	1.33484				0.803229	2.63712	0.334452
	0.724704	0.596672	1.221				0.208674	0.26974	1.16231				10.1266	19.4497	2.36755				3.19029	3.90358	0.46522
	0.888365	1.32113	1.37421				1.34229	0.516883	0.88548				7.27392	7.61722	5.53513				1.62544	2.21307	0.534294
	0.904958	1.25618	1.0724				1.09526	1.1415	0.885268				8.38939	12.5236	3.73997				1.29907	3.44417	0.463339
	0.56596	1.21976	1.23097				0.147775	0.773628	0.617013				6.07468	9.45387	2.96794				1.20033	1.45244	0.343758
	0.581528	0.963419	0.757995				0.166478	0.70794	0.66474				0.554209	5.11087	1.0458				0.234923	1.65643	0.350517
	0.697761	1.18413	0.548597				0.105914	1.6891	0.272813				1.6655	10.5839	3.14892				0.618223	1.78262	0.746584
		0.827657	0.718718					0.453571	0.795158					13.6072	1.06854					3.07391	0.481131
		0.550516	1.19178					0.986818	0.178235					8.15219	2.51945					1.36604	0.946544
		1.31115	0.716309					1.39151	0.701794					2.90848	1.05069					0.710532	0.513879
		1.36314	1.09059					1.80787	0.52969					1.60955	1.78713					0.302267	0.916122
		0.932655	1.12417					0.792489	0.25947					5.17052	3.44787					1.08325	1.5536
		1.22833	1.13928					1.34383	0.812112					3.9765	0.924885					0.598243	0.287266
		1.12132	1.1396					0.729795	0.475413					3.73499	3.00676					0.738525	1.04036
		1.28466	1.17883					1.28416	0.64501					4.37789	4.27931					1.3127	1.44884
		0.740926	0.9277					2.1001	0.610898					1.83825	10.5858					0.368894	4.15029
		1.02433	0.719512					2.64407	0.566945					4.38103	4.44012					1.47247	2.17734
		1.07874						0.496188						6.64782						1.40819
		1.17854						0.722401						6.15292						1.81817
		0.643145						0.546713						2.92896						0.833071
		1.18113						0.634176						5.10097						1.12823
		1.3418						1.85786						5.37882						1.8894
		0.930389						0.519979						2.67288						0.758876
		1.39756						1.32924						1.13618						0.363975
		0.687407						1.42317						1.38517						0.452819
		0.625243						0.574377						1.10574						0.259368
		1.12569						0.541431						7.44936						1.39718
		1.13324						0.858965						5.66544						2.09309
		1.26758						1.58123						4.56404						1.41787
		1.29722						0.609696						8.61665						2.60362
		1.12717						0.534442						3.97269						0.967014
		1.29061						1.24258						6.82073						2.47159
		0.658563						1.39812						1.30409						0.426866
		1.13781						0.86196						4.23816						0.722579
		1.23325						0.571824						2.65501						0.777218
		0.895628						0.747255						0.524829						0.177894
		1.21698						0.47473						1.49797						0.578087
		0.757473						0.165956						7.35736						3.89012
		0.99646						1.36351						5.81928						1.19657
		0.649496						1.31692						2.36793						0.650775
		0.917888						0.669082						6.55217						0.673845
		0.978237						1.0718						13.695						2.30161

## Sheet: Fig.2
Fig 2a						Fig 2a						Fig 2a						Fig 2b						Fig 2b						Fig 2b						Fig 2c						Fig 2c						Fig 2c
Mean resultant length						Peak Firing (Hz)						Mean Firing (Hz)						Field size (cm^2)						Peak Firing (Hz)						Mean Firing (Hz)						Spt info						Peak Firing (Hz)						Mean Firing (Hz)
	nTG-y	nTG-a	APP-y	APP-a			nTG-y	nTG-a	APP-y	APP-a			nTG-y	nTG-a	APP-y	APP-a			nTG-y	nTG-a	APP-y	APP-a			nTG-y	nTG-a	APP-y	APP-a			nTG-y	nTG-a	APP-y	APP-a			nTG-y	nTG-a	APP-y	APP-a			nTG-y	nTG-a	APP-y	APP-a			nTG-y
	0.229864	0.252766	0.919879	0.322212			2.62623	2.78702	7.28012	1.51747			0.824008	1.10314	0.750706	0.539611			513	3060	1845	1026			9.23106	14.288	19.1905	13.0689			2.1185	4.43679	2.89371	1.37204				0.956502		0.654292				10.203		5.23786
	0.571433	0.810799	0.234321	0.413478			11.6197	8.52371	1.90034	3.81968			2.1185	1.33255	0.961749	1.36142			783	1926	1287	1656			15.8346	6.06047	9.15167	6.69644			0.407537	2.69809	1.43889	1.42937				0.723019		0.82473				10.0548		5.26086
	0.321955	0.300642	0.253113	0.266292			12.21	12.9081	1.77643	3.65101			3.50941	5.75187	0.720063	1.60001			2385	369	5490	711			9.20545	12.0153	5.37054	17.1443			3.30617	1.02664	2.83197	1.44459				5.09688		0.948915				6.86461		10.5682
	0.24964	0.298582	0.855029	0.697682			4.97345	3.70629	1.3107	3.58643			2.35875	1.78011	0.244321	0.601481			1692	2151	333	774			5.24761	6.02514	10.7384	18.0238			1.34058	0.934739	0.750525	3.10291				0.699785		2.04393				9.97727		8.98368
	0.611975	0.786612	0.45562	0.324773			3.77575	34.8405	6.38392	3.88457			0.205997	6.61873	1.60202	2.15456			2097	621	2610	1530			7.75716	5.19513	9.47758	23.2428			2.63017	0.370513	2.22551	2.95414				1.73675		1.55025				7.17009		6.18337
	0.464454	0.322426	0.689036	0.7448			5.32642	13.7185	1.67935	3.25797			0.366243	3.32257	0.372877	0.41149			2556	2178	4779	2520			8.35064	8.15661	11.8169	17.6966			4.67449	1.22511	4.25418	4.45527				0.834045		0.989978				7.28169		5.09418
	0.641008	0.698859	0.290558	0.869721			11.0628	19.4004	1.54026	6.17432			0.407537	3.45655	0.703602	1.06459			2295	1809	765	2367			8.62357	10.1297	14.0724	5.65517			2.71398	0.922897	1.47498	1.68192				3.0342		1.30047				14.1787		11.0062
	0.476575	0.658426	0.288796	0.937058			0.436456	11.3997	1.06797	3.14202			0.0707523	2.05696	0.338145	0.336742			891	2142	1026	315			6.53019	7.21751	5.19727	5.3766			1.09879	0.825058	0.688324	0.447452				2.13122		7.02439				7.4956		9.56952
	0.228753	0.479785	0.574918	0.394471			3.21189	2.21303	0.997609	1.30304			1.36904	0.787673	0.330066	0.162736			2592	837	1575	3339			6.23737	5.41362	9.32908	5.63778			2.65141	0.280783	1.4261	3.27733				3.80561		3.81219				23.2629		5.52222
	0.403786	0.276747	0.597322	0.249988			1.32398	1.03345	10.331	7.14902			0.342549	0.472524	1.59801	4.6677			774	1413	3078	2385			10.2861	10.1935	5.58146	10.2912			2.05663	1.23139	1.20901	2.30597				1.06929		0.899256				16.736		6.32367
	0.56283	0.888157	0.936307	0.321601			1.3839	17.3557	3.86945	19.7152			0.225402	3.19259	0.262715	8.09867			441	423	2304	2619			5.81344	9.73207	12.3589	17.8268			0.916282	0.908618	2.78925	4.32787				0.759318		1.78103				10.2494		12.6876
	0.255201	0.939478	0.222526	0.45372			12.8021	6.38398	4.63419	9.1762			3.0585	0.555198	1.85562	3.81932			3465	432	891	1881			14.2179	10.6724	15.9151	24.6776			2.8682	1.1136	1.30439	4.61712				2.79557		0.888023				7.00188		14.7229
	0.301717	0.705277	0.222524	0.265722			15.6136	7.58467	0.878102	3.61956			4.00758	1.95038	0.280873	0.936834			2079	1998	4734	837			31.447	7.91502	11.0399	5.82258			3.93341	2.87781	3.67279	0.719558				0.395195		2.97277				11.2832		6.20466
	0.276338	0.726862	0.293264	0.313562			0.567595	19.4536	7.74313	5.10807			0.338166	2.06164	2.61656	1.85725			2295	702	756	3807			10.1071	6.43866	5.2907	8.18366			3.83695	1.27988	0.693429	2.29486				0.373128		0.732049				8.24993		7.48803
	0.612932	0.764185	0.64788	0.416561			6.1523	7.47461	1.19562	0.702547			1.49842	0.775877	0.403986	0.270898			4626	2322	720	5247			7.22083	10.6095	13.2676	7.16087			2.25331	4.80355	0.902779	3.37917				0.567848		1.45588				12.1074		7.45506
	0.251137	0.585475	0.959255	0.455678			2.78861	11.2963	3.20739	1.1381			0.941162	4.43679	0.310479	0.341105			3213	2133	990	549			12.6119	7.38234	6.31058	5.84051			3.20424	1.92333	0.800605	0.354345				4.55533		2.78566				10.1462		13.4676
	0.296565	0.623725	0.453209	0.963235			0.333575	8.76702	2.15096	7.67426			0.0762054	2.05946	0.547301	0.357807			3969	3753	1161	2853			11.652	6.72046	5.25659	5.52881			3.47933	2.91686	0.808802	1.45833				1.38592		2.91074				7.28448		5.59094
	0.365512	0.449093	0.243154	0.946262			10.6208	7.18227	3.60696	1.04791			1.93259	2.14685	2.1638	0.211081			1728	1566	1035	1953			7.1092	8.81298	5.23881	19.4464			1.27922	1.80433	0.711866	2.8925				0.898681		1.3438				9.95244		5.52771
	0.295882	0.786995	0.327872	0.241749			0.312621	14.6508	2.38917	5.57412			0.0951367	1.12504	0.952654	2.60563			1890	1386	405	2952			6.62465	14.9166	15.0923	5.59019			1.28861	2.33821	0.547969	1.53468				4.7182		0.532695				15.9061		10.1893
	0.309427	0.710607	0.435472	0.348957			7.17462	8.30121	3.13015	2.03877			2.37738	2.69809	1.26171	0.962854			1656	1800	2646	3555			6.25445	7.48362	6.72497	7.4915			0.939928	0.760905	1.88697	2.63894				0.715797		0.460766				7.01056		8.69144
	0.259999	0.245121	0.284351	0.893234			2.16219	5.51531	1.77487	1.97321			0.421884	1.44676	0.919681	0.473119			4266	2556	567	5652			5.68096	18.1698	16.2725	7.2245			2.10955	2.11416	0.693398	3.87688				1.95834		0.656507				6.51903		13.6452
	0.362823	0.729108	0.532702	0.270804			10.3034	3.18405	2.01812	0.466718			3.04084	0.758859	0.682257	0.188165			4599	3186	2097	3069			8.23467	7.15873	5.91859	14.8203			2.53354	1.36927	1.25909	3.91637				2.90062		0.272742				5.44996		5.55172
	0.265373	0.518278	0.317843	0.21436			3.78803	1.55245	7.67103	11.9761			0.968901	0.348979	4.28547	7.40074			4086	3006	630	531			13.9578	15.9494	14.898	6.61117			3.78511	2.9	1.08273	0.276636				7.69298		0.459141				10.2704		23.4963
	0.315768	0.509584	0.44248	0.218931			6.01961	7.58772	6.08292	3.99134			1.53098	2.69081	2.74934	1.28743			3798	2853	1746	2160			9.19757	21.8825	6.79942	17.5773			2.82761	3.46355	1.22235	2.45976				1.51776		0.475654				19.0638		13.0414
	0.255903	0.82189	0.969095	0.229489			3.50868	13.2785	2.19248	1.2327			1.56979	1.02664	0.195225	0.664413			2493	4437	1017	1755			9.03098	5.31622	8.57158	10.7535			1.99449	1.11831	0.877152	1.1473				5.94281		0.419619				8.34481		6.86485
	0.718289	0.962823	0.44188	0.880767			10.0571	18.5913	10.167	5.94764			2.04581	2.32641	4.25418	0.417273			2970	3654	1404	2799			11.1674	7.92968	13.1188	8.99808			3.05449	3.90324	1.51462	1.74875				2.22069		0.52153				5.84892		8.27674
	0.24637	0.881627	0.224238	0.909123			7.65457	11.4866	0.861207	4.21893			3.30617	1.32414	0.387283	0.315881			5742	3501	1287	2349			8.87221	8.54567	19.1619	8.40517			4.23583	2.14612	1.85389	1.57898				1.31961		1.35249				13.6948		5.65281
	0.233893	0.568009	0.88995	0.2525			0.417834	15.234	10.0113	7.46742			0.122048	2.56969	1.72671	3.85879			1917	1152	639	2358			14.1706	6.8329	7.15005	7.06215			2.56401	0.508942	0.419139	1.16153				1.99624		2.16301				11.352		5.33582
	0.568411	0.425437	0.214651	0.280921			1.59481	17.7769	2.25866	0.641525			0.163734	5.74515	0.892224	0.332703			2214	2592	810	765			7.08528	15.7008	10.5374	5.88546			1.59238	3.35711	0.904259	0.388361				13.6481		2.22869				9.03848		18.2302
	0.232843	0.45271	0.278486	0.235514			2.61519	1.04006	0.84	7.14258			0.357423	0.119343	0.353661	3.87324			4122	1836	5670	2916			5.11232	11.9273	8.46171	19.7553			1.51996	1.98648	4.31249	3.91647				0.607137		1.08309				10.5944		19.3798
	0.444142	0.22817	0.394885	0.365715			4.06202	4.06147	0.694869	3.05211			1.03995	1.16813	0.19032	1.11312			5022	2871	837	2205			13.5731	18.6841	10.9901	14.7555			4.67742	3.97038	1.0872	2.45467				2.08421		1.21716				7.96909		32.403
	0.466172	0.313057	0.292367	0.267949			4.28625	0.539029	1.64027	2.09667			0.916282	0.171945	0.665125	0.906554			3024	3303	486	927			5.11953	14.7385	15.6104	12.4298			1.46543	4.04751	1.45889	1.25507				0.941634		0.474276				7.59155		6.50107
	0.341598	0.276055	0.391602	0.311095			1.76981	1.7693	1.70418	2.88255			0.164815	0.917469	0.459431	1.26041			4041	2646	5571	3096			10.4061	14.8388	7.53901	5.69405			3.69325	3.77911	4.16843	1.4008				1.15138		1.93367				7.82043		5.35408
	0.413029	0.550188	0.245003	0.282049			3.52799	7.29592	0.405715	3.46023			0.713423	2.17218	0.145095	1.42937			1638	2313	1701	1422			5.22673	11.6937	7.54267	8.00331			0.980229	1.5191	1.57684	0.93297				1.35919		4.2836				6.11515		8.82514
	0.248168	0.4149	0.35594	0.287848			0.578404	1.00699	0.984538	3.78496			0.213272	0.247643	0.298867	1.48966			1935	1269	1170	1089			12.1001	11.0443	10.4629	9.17189			1.70291	3.77219	1.33698	1.98487				1.84861		2.33475				5.29172		18.5214
	0.302613	0.493049	0.313498	0.921626			6.35958	7.75444	2.88806	7.75343			1.5306	1.8502	1.20901	1.03198			3636	2403	2322	2169			9.8442	13.1908	9.61828	5.27889			3.70152	4.08585	1.71547	1.38804				2.26005		2.97595				9.069		14.751
	0.552883	0.345726	0.322697	0.311262			0.639091	3.312	1.04953	2.02847			0.150887	1.92877	0.466587	0.658495			1539	2241	531	3627			9.66854	6.64318	11.3636	6.3711			2.02053	0.975174	1.06878	0.946976				1.0497		4.90122				10.3565		12.9392
	0.539392	0.300278	0.258347	0.245983			9.968	1.04546	0.778244	2.25544			2.99256	0.430969	0.390974	0.802325			3195	1323	1773	1512			5.12799	6.80384	10.7298	13.9401			1.58524	1.18668	2.7095	2.11555				1.85908		1.75426				9.12528		6.38792
	0.244134	0.42789	0.368995	0.697072			1.98107	4.51017	1.29563	2.18394			0.778266	2.13482	0.462786	0.317785			2610	2511	5553	2970			6.5563	9.4699	5.97992	8.96468			1.9078	2.64545	2.93418	2.01757				0.905995		2.97389				5.42077		17.7059
	0.401627	0.419409	0.229833	0.388837			4.72281	0.531116	0.673677	3.90058			1.19736	0.201586	0.341754	1.48577			963	4770	567	4104			7.43373	10.7859	20.7547	8.07082			0.691267	4.43148	1.93758	2.35113				0.917437		1.22763				19.5907		8.92147
	0.585543	0.894551	0.734279	0.310576			14.9634	5.9425	2.72686	3.04435			3.34038	0.626399	0.49816	0.898579			468	3042	1026	2547			5.54735	18.8859	13.0708	16.2169			0.481488	2.54854	2.1618	3.20404				3.72084		0.533715				7.02596		10.0241
	0.381738	0.387073	0.266706	0.567131			1.29052	30.2559	3.51255	1.59634			0.427606	9.92218	1.30439	0.274438			5121	2601	4905	2772			6.01795	14.6508	9.68751	19.484			3.39996	2.14549	3.67064	4.20244				0.95247		2.7117				5.62527		9.03461
	0.310658	0.324521	0.249985	0.785871			9.97529	2.26467	4.86316	5.74172			3.69809	0.96705	1.99663	0.85096			1305	2394	2889	1062			7.91431	14.9169	6.10819	9.35195			1.53053	2.76426	1.25469	1.58334				1.97197		2.37942				5.67547		6.77568
	0.811871	0.962909	0.214125	0.735471			8.2166	5.34041	0.750956	8.22109			1.36251	1.15373	0.264038	1.83701			2799	1746	4347	3267			9.46203	5.04476	6.54028	6.77751			2.62787	0.455141	2.0896	1.46615				1.02871		1.32077				6.06426		6.66829
	0.900241	0.363629	0.356919	0.384606			14.985	0.624371	0.843311	3.94699			1.80891	0.205054	0.247913	0.96728			1440	4212	1782	1611			11.2839	13.54	6.08097	6.03799			2.11723	3.22057	1.37372	1.18817				1.73804		1.15483				8.13338		13.1346
	0.26788	0.228909	0.279857	0.709464			4.20983	0.966309	0.889317	3.9255			1.29772	0.223743	0.257201	0.739949			567	4518	2808	2520			8.85357	14.4084	8.64791	6.58259			0.984205	2.47001	2.06435	1.44727				2.81753		4.59243				19.5597		6.05359
	0.214579	0.231508	0.227846	0.725602			8.69738	1.54403	3.1814	3.40246			2.00022	0.586671	1.76162	0.582628			1971	4104	2529	1026			5.32761	10.3935	9.01642	5.93103			1.45847	1.97421	1.56392	0.745763				1.81924		7.82082				5.15992		13.4021
	0.237426	0.222551	0.239941	0.95133			4.23966	1.77772	2.96156	10.8912			2.25331	0.318486	1.3974	1.19901			819	3213	3150	1665			29.8662	19.8541	8.64187	19.6139			2.94713	2.50286	1.893	2.40141				0.268199		0.750868				7.01848		5.67233
	0.245008	0.220738	0.424173	0.679924			6.08142	2.85701	1.63724	6.38896			3.32757	0.934739	0.711866	1.51175			3078	1683	4167	4608			9.41494	10.852	8.98262	15.4181			2.8372	1.20896	2.54273	4.85258				1.17995		0.467864				7.03522		6.18194
	0.287182	0.743935	0.265574	0.312786			3.6829	6.56636	5.23474	0.825567			1.48151	1.03397	1.73218	0.321957			1818	3753	1620	2277			7.72081	8.40634	9.72674	16.3875			1.63943	1.46565	1.6217	4.85972				1.21421		0.345903				8.26128		6.20328
	0.277783	0.371823	0.966818	0.479352			6.64083	1.04062	14.8827	9.4033			3.20424	0.370513	0.871967	3.10291			4419	4023	3141	2907			7.96033	11.4193	9.5968	14.571			2.81045	1.54443	2.58473	3.7672				2.44766		1.07763				12.2482		5.87574
	0.382398	0.306469	0.265036	0.224308			2.06315	1.86623	1.36088	0.614376			0.608531	0.763607	0.635276	0.270107			2907	5112	5139	2736			9.85645	6.62699	7.16795	13.6184			2.54189	2.92883	3.11039	2.71102				1.57467		0.702385				6.07668		5.0357
	0.222919	0.229761	0.270973	0.288434			1.983	4.99815	2.48763	1.25136			0.67026	1.72498	0.877152	0.514658			3294	1161	5463	1449			11.8075	8.38785	6.60743	24.0937			3.42785	0.93266	3.32627	2.02878				1.10715		1.45007				5.73232		9.10854
	0.328876	0.25998	0.215046	0.259696			2.9682	5.38333	4.39106	1.83149			1.22559	1.98641	1.85389	0.735672			1161	2475	5031	3258			5.21089	5.95027	5.08051	5.87183			0.817274	1.1752	1.8817	1.89858				4.5236		2.0665				10.9102		7.97312
	0.406112	0.832014	0.314794	0.714728			0.629622	20.1648	2.6863	1.92875			0.211238	2.22153	0.838589	0.331733			2412	450	2772	3078			7.56324	5.12496	7.95929	5.21188			1.89542	0.307031	2.30678	1.33675				2.25338		7.68767				17.6841		8.56218
	0.261141	0.917245	0.230589	0.395672			1.7774	23.9649	2.74574	0.837147			0.805185	2.87781	0.85564	0.232511			2907	4131	810	1989			7.11608	8.20735	5.6016	6.2516			1.55173	2.27469	0.497576	1.31339				1.29177		1.05746				8.11406		7.45632
	0.259327	0.686811	0.304789	0.763904			0.65069	16.1525	1.37929	4.86772			0.330763	3.03403	0.418759	0.645731			1359	1089	5121	4113			9.46168	7.3702	11.2836	6.94986			1.35715	1.01515	4.17146	1.81471				0.424802		1.77882				5.92909		7.23028
	0.223314	0.448093	0.238647	0.650341			2.58719	2.73919	3.93415	2.65556			1.28861	1.13753	1.93279	0.512007			2871	2061	5373	1593			5.843	20.7991	6.38259	16.3028			1.48183	3.57191	2.93383	2.71785				0.117772		1.44098				8.34647		10.5415
	0.285647	0.253775	0.46046	0.655418			2.97805	3.01509	3.88071	12.1753			1.27922	1.54336	1.57684	2.02514			2646	1539	5220	1575			5.98985	28.2717	11.3272	11.676			2.18807	3.16928	4.63706	1.9674				0.763081		2.76366				8.84204		10.903
	0.252017	0.258532	0.437289	0.658712			0.628491	2.94184	7.75176	3.42295			0.249145	1.92333	2.7095	0.625652			5805	2394	2169	2070			6.87512	12.7403	7.77084	10.4209			3.39386	2.84682	2.16923	1.78461				0.964056		0.933524				5.08088		11.8763
	0.318742	0.538839	0.310625	0.337147			0.472188	3.66304	3.4628	21.4664			0.181851	0.619531	1.06878	6.30888			4203	5796	4716	1647			12.9111	5.27108	11.4949	10.947			3.81176	4.47213	4.30144	1.9315				1.70171		2.27841				7.77911		5.31919
	0.266332	0.40464	0.234125	0.868509			0.361085	1.13259	3.68053	3.00063			0.137405	0.358824	1.63096	0.34055			2520	1260	4230	2637			5.1063	10.9555	6.40713	10.7945			0.935649	1.59817	2.32945	2.19065				2.24471		2.26289				5.82628		7.89256
	0.230998	0.216003	0.31364	0.678139			0.596335	7.67826	1.28566	1.34585			0.24005	2.91686	0.42328	0.447326			783	1827	2106	3060			12.1608	15.24	5.0226	5.17045			1.01274	3.37681	0.957787	1.21007				1.10672		5.7378				5.55574		6.08925
	0.213369	0.29176	0.26818	0.261207			4.41248	9.00595	1.28685	7.56002			1.93255	2.41612	0.646369	2.95414			1125	2142	4374	1899			15.4588	8.3668	13.1765	14.5015			1.81014	1.45057	4.0636	2.31901				1.10437		4.76925				15.4235		5.53625
	0.250164	0.246888	0.48994	0.93636			3.14642	5.19101	2.6458	3.46566			1.63097	2.53061	0.687737	0.261534			1467	2754	2538	2205			11.2403	6.78986	16.5512	20.1644			1.8661	2.34397	2.29534	3.52707				1.79499		3.6742				18.2995		5.14298
	0.249061	0.347999	0.256358	0.337296			2.11205	7.86226	3.02844	12.3305			1.07376	3.8155	1.23918	4.45527			1989	1602	4068	4356			7.18213	13.9461	15.4062	7.17072			1.3781	2.46028	3.92405	2.60447				4.02273		9.44463				8.03403		5.9988
	0.275863	0.630032	0.72655	0.229106			0.566121	3.59229	1.12122	1.81737			0.292602	0.90638	0.287911	0.898808			2880	3483	3636	5526			7.88378	5.55783	8.55609	10.1584			2.32213	1.65572	2.3758	4.44232				4.01352		1.56809				7.84244		5.1345
	0.238931	0.431189	0.232824	0.326482			3.81101	3.45907	2.63346	0.808635			1.27287	1.03762	0.853984	0.3092			5769	1062	747	4896			7.1754	14.657	5.2302	6.12984			3.76305	1.75215	0.519022	1.83161				0.519745		1.26876				5.38619		6.24939
	0.278203	0.268284	0.913272	0.417327			3.62039	3.17247	5.7913	1.40094			1.54574	1.16554	0.939738	0.447452			2367	891	2556	1314			11.3367	6.22283	6.766	12.3744			1.99012	0.903346	1.53067	2.15466				2.64981		1.23939				6.27289		6.04547
	0.284887	0.437377	0.428969	0.344985			2.3633	3.62044	2.92586	12.4966			1.08273	1.80433	0.90787	5.25924			1656	900	1062	3438			7.29191	9.86828	6.81771	12.7546			1.30607	1.06183	1.05003	3.27017				1.61297		2.9407				9.24901		8.0325
	0.333953	0.938681	0.421591	0.263922			1.23779	1.17683	1.2671	0.924009			0.628836	0.0854262	0.501168	0.378473			2214	585	666	3429			5.48178	19.0499	5.16743	7.0718			1.01092	1.60948	0.565682	1.90809				0.897358		0.56999				6.12249		5.87173
	0.214296	0.301961	0.597308	0.859036			5.44668	0.636692	1.14317	17.7406			1.93066	0.187526	0.228769	2.81108			126	603	4212	4356			5.18698	15.9895	7.81999	12.0067			0.236577	1.11501	2.80377	4.0146				4.55943		0.809133				8.04204		5.74462
	0.251343	0.237991	0.412208	0.700944			5.91202	0.946421	1.9461	3.39758			2.10955	0.256995	0.705496	0.618934			4149	1764	3735	4833			6.15468	11.2803	10.5225	6.51143			2.17735	2.61191	3.52293	2.49169				0.459453		0.183055				6.3429		10.353
	0.388833	0.423866	0.394412	0.271259			0.965192	0.575697	0.898184	1.63358			0.374266	0.182365	0.333192	0.632443			1449	828	2268	4995			20.5475	18.5429	6.02812	5.77749			1.77995	1.6553	0.984143	2.22348				0.305333		0.235364				16.6074		8.33846
	0.238411	0.944299	0.526775	0.688354			1.58115	17.1621	3.05334	7.18917			0.531832	1.31185	0.921326	2.30597			1728	1863	5319	351			12.2264	12.3926	8.91234	11.1012			1.86672	2.90633	4.16643	0.487709				1.03209		0.325545				5.17002		5.30187
	0.329632	0.762087	0.318107	0.672139			2.55065	0.643614	4.78192	0.563699			0.995025	0.124133	2.0896	0.0376057			2250	2322	2601	1152			11.0574	21.9857	19.9965	8.50708			2.13544	4.79301	3.28867	1.46615				1.32662		1.41791				6.59532		5.38259
	0.379373	0.504446	0.300006	0.695474			0.378951	4.30242	1.74856	15.6042			0.109606	1.87072	0.743393	5.17402			1494	2862	2889	3942			9.78762	12.7435	5.05372	7.15868			1.63904	3.62496	1.12884	2.24275				3.59417		0.985771				5.38975		13.9132
	0.262664	0.423307	0.705122	0.682283			1.60826	0.640918	1.60185	11.351			0.785266	0.348533	0.331993	4.32787			2268	5121	2304	1026			17.3921	6.89511	17.824	18.874			2.42192	3.11392	3.86553	2.63546				1.2799		0.24524				5.37358		9.89234
	0.277573	0.314832	0.710628	0.760275			3.5726	5.94409	2.00012	7.31411			1.51852	2.33821	0.421313	1.49736			1692	2403	2367	702			5.87528	5.16755	7.70576	10.9106			1.0942	1.02116	2.11071	0.667626				0.519296		0.789321				7.08146		13.8486
	0.255867	0.237461	0.748578	0.750101			3.08223	0.919431	5.77649	7.28816			1.51996	0.415356	1.37372	1.41683			3402	4545	3735	4167			5.15478	5.16674	13.9953	7.22525			1.27262	1.9485	3.92809	2.12019				3.7449		0.317456				9.99444		5.29785
	0.388422	0.280658	0.288337	0.423885			4.96125	0.427587	3.663	2.1417			1.97393	0.19488	1.8128	0.942341			1143	2025	1008	711			12.1537	12.0194	13.5168	14.3766			1.64486	2.31254	1.61922	1.29295				0.880047		0.327137				6.15409		5.76612
	0.263656	0.269263	0.570212	0.255048			2.98846	5.05894	1.33814	1.42015			1.17037	2.11416	0.316311	0.493213			3276	1521	1215	5265			6.35064	5.84315	10.155	6.01743			1.60451	1.08067	1.69408	2.20874				1.367		0.17827				5.85135		6.14993
	0.262927	0.269771	0.960273	0.95485			1.66288	1.02112	3.28375	2.11666			0.980229	0.404705	0.359929	0.104867				504	3726	846				18.1243	7.15214	17.5839				1.13356	1.83965	1.35088				1.46558		0.624448				5.29237		5.57361
	0.235035	0.28083	0.335101	0.695044			3.66479	0.924364	4.1938	3.55661			1.70291	0.4301	2.06435	0.973543					2259	1818					11.4811	8.10133					2.32508	1.06206				0.604444		0.225906				11.0385		11.2059
	0.223208	0.270179	0.594461	0.701921			1.26511	1.13383	4.72875	4.16662			0.477893	0.562433	1.56392	0.821539					1836	3186					5.10552	5.45153					0.867994	1.40344				0.893557		0.863297				5.13534		7.44485
	0.258078	0.229067	0.629829	0.755776			3.64183	0.724036	8.99643	1.46418			1.9078	0.281187	1.893	0.231155					549	1332					6.93331	16.305					0.609531	2.88913				1.38061		0.666448				5.8273		6.95171
	0.311325	0.246687	0.454377	0.232731			0.622683	3.97079	3.57205	0.8325			0.217728	1.27471	0.895516	0.317314					567	3537					12.7018	8.90921					0.96048	2.04098				4.33832		0.871679				9.03838		6.75915
	0.462559	0.224566	0.814	0.310823			0.673632	0.384989	1.37538	0.644312			0.233668	0.157289	0.155275	0.184973					3825	3330					9.58241	14.1534					3.20569	3.7016				0.732433		2.75316				9.01611		5.87754
	0.224859	0.223554	0.84294	0.359985			0.381971	1.06211	8.30699	1.18133			0.183695	0.377231	1.23471	0.337333					2394	3141					5.80507	16.2004					1.21545	3.73889				2.26701		1.79652				6.90234		5.73343
	0.469636	0.470519	0.256481	0.412507			1.00349	1.2555	4.84992	2.44524			0.320663	0.192853	2.54273	0.719558					4374	2952					5.12947	14.4044					1.6118	3.0792				1.0674		2.2526				6.72869		15.8126
	0.248689	0.490705	0.651318	0.358277			0.374625	1.4187	2.02312	2.24024			0.128207	0.297315	0.440602	0.538683					711	1989					11.2285	10.5773					0.874537	1.70161				0.254758		0.899896				5.61955		6.11768
	0.309477	0.287336	0.706684	0.353591			0.595431	1.58992	0.869102	2.1598			0.246192	0.508942	0.21885	0.823633					5004	1395					7.81465	20.4166					3.86491	3.26839				2.18447		0.682174				7.4515		6.55126
	0.223037	0.245068	0.311608	0.340445			5.84554	4.89451	2.25708	0.918302			3.39996	1.86594	1.04535	0.250107					3231	2934					10.7721	16.1949					2.79965	4.4802				0.849781		1.09315				10.5702		8.69715
	0.261399	0.237441	0.862921	0.306153			0.870923	7.69955	1.48806	0.526952			0.417635	2.68042	0.173415	0.212724					1386	3735					13.0487	9.83382					2.17441	2.41573				0.610141		0.619348				6.73114		16.9499
	0.340808	0.38474	0.692981	0.54187			0.427034	2.88838	4.94507	2.62895			0.161448	0.839139	1.05562	0.793163					2403	2394					6.07964	5.23398					1.13739	0.954119				0.439278		1.842				5.07032		5.87929
	0.483149	0.34307	0.591021	0.314085			5.19329	1.70361	1.36351	0.266509			1.9764	0.426085	0.330894	0.100211					1431	2952					14.4014	7.93568					2.55541	2.2528				0.470093		0.443719				7.13944		8.74223
	0.349194	0.220602	0.221794	0.236673			2.53889	8.1753	0.354151	0.576346			0.953722	3.77911	0.182157	0.154672					4707	765					5.7112	10.2145					1.90568	0.744083				1.45555		0.173658				5.47632		6.37713
	0.259726	0.312676	0.258123	0.291021			0.493198	0.821533	1.39457	0.0660617			0.205569	0.277022	0.495984	0.0194407					1980	1179					6.84843	5.26762					1.76238	0.805333				1.00608		1.44226				11.7024		13.5587
	0.279342	0.271406	0.879048	0.289966			1.11309	3.86162	2.29697	8.6682			0.550319	1.5191	0.293957	3.94					1530	5319					11.6906	9.11154					2.20859	3.9666				1.80326		0.693589				5.41829		5.75466
	0.372291	0.350359	0.824014	0.310527			0.467915	0.983483	3.13537	2.48455			0.15285	0.367959	0.401432	1.14411					1791	2628					9.08321	12.9169					2.58858	2.74154				1.56088		0.663297				5.69783		5.49043
	0.216569	0.229133	0.863531	0.373108			0.363272	1.37603	3.75835	1.17222			0.175431	0.685852	0.595757	0.34311					5067	5418					5.48641	13.8259					2.26167	4.89514				1.75653		0.183561				6.11342		5.14376
	0.943976	0.355757	0.978705	0.307026			13.1183	3.24	7.89454	1.72241			1.70799	0.897278	0.767707	0.534568					1143	873					7.04627	10.4551					1.30594	0.923523				1.66088		1.05794				13.5427		12.2464
	0.271399	0.219346	0.957603	0.255589			2.73125	1.43525	4.71294	0.510768			1.53053	0.496745	0.566711	0.227575					1152	2196					11.6591	12.2828					1.33238	2.06883				0.386595		0.117504				18.445		7.72005
	0.240144	0.219372	0.910876	0.235758			0.455385	2.28215	1.56242	1.5162			0.196721	0.782668	0.232729	0.707867					1359	648					13.6012	14.7942					2.18984	0.819404				1.62582		0.532996				6.88632		6.06664
	0.817626	0.329406	0.241602	0.299506			4.66582	2.2411	5.56861	3.56049			0.80569	0.596189	2.83313	1.69404					3060	1197					21.9647	8.28763					4.49388	1.1128				1.56566		1.16959				10.4819		6.68679
	0.881349	0.21585	0.248237	0.667884			3.86406	4.61651	4.25188	1.68266			0.390911	1.5681	1.8817	0.327102					3906	2286					11.3878	5.32065					3.59931	0.948437				0.703911		0.432838				9.12782		9.6992
	0.349856	0.430563	0.254325	0.412919			1.62358	3.7893	2.65418	8.20547			0.645565	0.975174	1.09701	2.92933						639						9.96495						0.613997				1.36356		2.14496				7.11423		6.3848
	0.50415	0.853755	0.284386	0.611397			0.804564	13.2616	1.12858	3.71188			0.272497	1.37228	0.594053	1.32146						3960						10.6183						3.20548				1.06558		0.744041				6.64003		7.69814
	0.497451	0.312183	0.226666	0.258275			0.642955	3.56308	1.72168	1.58815			0.13225	1.04482	0.950153	0.813924						1134						7.13321						0.679014				2.01163		0.664011				8.32458		5.46334
	0.320086	0.232107	0.245254	0.324565			5.26405	1.06074	0.909464	13.0961			2.62787	0.341509	0.349188	5.24982						1719						7.37769						0.880397				0.982613						13.7186
	0.269023	0.75378	0.225321	0.412792			1.77056	5.72018	0.820397	3.24656			0.776656	1.59163	0.3507	1.43596						1845						6.05699						1.15053				4.65958						8.76684
	0.511487	0.629644	0.271255	0.310291			5.61593	5.46551	1.33201	5.78909			2.11723	1.18668	0.46522	2.29486						4140						10.6775						3.58874				2.10587						7.11891
	0.314457	0.493707	0.240023	0.362285			3.89719	0.798381	1.035	4.1072			1.66257	0.293141	0.343758	1.65646						1494						6.20055						1.17311				1.73774						8.62806
	0.240044	0.447758	0.441778	0.247388			1.5543	0.50319	2.56773	3.97927			0.588172	0.121605	1.03289	1.90037						1953						5.84096						0.9513				0.396217						9.12334
	0.244555	0.221205	0.457089	0.224091			3.43407	0.638508	4.77464	3.48013			1.14469	0.200954	1.57391	2.0463						2007						13.7325						2.80596				0.818072						15.5773
	0.247369	0.314118	0.267833	0.21324			1.10795	1.75721	1.16811	2.87827			0.359068	0.570035	0.563326	1.60703						5220						5.53197						2.36844				1.35556						5.90955
	0.407457	0.524756	0.656584	0.289456			2.46926	0.966778	1.25178	0.824458			0.843101	0.408005	0.266918	0.370049						3888						6.99185						1.77436				1.1479						10.2803
	0.949337	0.227894	0.253558	0.610553			1.37773	0.472088	1.8795	16.3603			0.171432	0.202454	0.87744	6.32124						5220						5.81114						2.74948				1.07905						5.0081
	0.597173	0.243859	0.347814	0.262665			0.492657	0.453328	0.704722	2.35985			0.154063	0.202547	0.343769	0.622278						1611						5.40125						0.590652
	0.297722	0.308545	0.680691	0.481039			2.70241	0.624372	1.02701	4.07832			0.984205	0.22698	0.24349	1.00567
	0.399025	0.722431	0.446391	0.369997			4.24788	14.9952	0.936889	1.18143			1.9282	4.43148	0.411362	0.419239
	0.900703	0.383547	0.2308	0.219586			10.1387	0.68329	3.70356	1.76051			1.90648	0.132189	1.6457	0.542736
	0.266258	0.368582	0.892661	0.954488			3.14559	0.368105	1.53864	9.30622			1.45847	0.126265	0.357251	0.932726
	0.258187	0.347701	0.268803	0.24376			0.942262	5.28334	1.60746	1.55688			0.459076	2.14549	0.621987	0.441266
	0.773891	0.24062	0.66154	0.307876			15.6065	0.951914	14.0712	1.17112			2.04836	0.337954	2.30053	0.493088
	0.577013	0.513286	0.871907	0.897145			1.11658	1.9707	5.51598	5.49607			0.305678	0.475923	0.95435	0.970472
	0.916737	0.552765	0.757503	0.266546			2.44596	0.906806	5.48848	0.509145			0.448939	0.197546	0.780102	0.15196
	0.7778	0.254601	0.818234	0.844925			3.75522	7.16096	2.82897	3.37736			0.791862	2.76426	0.442513	0.775923
	0.64856	0.624077	0.235402	0.280231			2.77112	4.50564	1.64868	1.66664			0.591529	0.867738	0.674098	0.818929
	0.811425	0.473784	0.306624	0.966997			3.70654	5.90684	0.88707	8.30922			0.502921	1.84451	0.266918	0.938382
	0.22064	0.891181	0.798245	0.755678			1.90938	6.64117	2.77637	3.14536			0.727211	1.3609	0.442136	0.483747
	0.785835	0.565324	0.253009	0.583961			1.44983	2.53006	4.96529	1.15077			0.189938	0.795024	2.16923	0.265664
	0.702206	0.279799	0.466861	0.669994			0.581566	2.02887	2.00493	1.54909			0.152053	0.602717	0.610978	0.299391
	0.248124	0.220967	0.324498	0.642136			4.16079	1.07378	1.61653	10.3513			1.62329	0.404841	0.381579	1.56421
	0.949321	0.307548	0.857651	0.253014			9.14478	2.98151	1.75529	1.95784			0.982656	1.17846	0.266035	0.651118
	0.290706	0.756112	0.926624	0.379732			0.824866	1.61446	14.0787	0.727306			0.40457	0.434693	2.01888	0.2535
	0.558263	0.304907	0.236595	0.295155			2.37786	0.76344	1.63569	2.03113			0.605302	0.198507	0.8272	0.983442
	0.922062	0.28263	0.397523	0.292144			6.42082	4.19426	10.7815	0.663194			0.437407	1.64166	5.46173	0.270026
	0.508341	0.447433	0.40154	0.279739			5.71401	3.98314	2.34326	3.30887			1.35715	1.3682	0.583728	1.45833
	0.968904	0.30043	0.692687	0.21989			2.8574	1.22512	7.01549	2.71055			0.260708	0.503891	1.3271	1.4453
	0.24709	0.324101	0.227021	0.214892			0.485344	1.56431	1.5471	5.67532			0.156149	0.352501	0.952108	2.8925
	0.320602	0.781267	0.267522	0.257266			6.90758	2.13408	2.14358	0.422751			2.2922	0.420908	0.848432	0.203517
	0.292668	0.32956	0.574816	0.296756			2.85247	1.57441	0.700406	0.533447			0.778018	0.455141	0.136488	0.205026
	0.341622	0.222935	0.488335	0.219936			2.33649	4.21876	0.715156	0.736443			0.777213	2.0459	0.139245	0.363009
	0.350552	0.246384	0.218666	0.959721			2.33985	0.838733	0.490757	12.1269			0.640366	0.366137	0.201837	1.11953
	0.49959	0.354027	0.263922	0.943977			1.4455	0.776518	0.789569	4.14596			0.415372	0.275362	0.336946	0.354714
	0.467364	0.325035	0.259369	0.886167			3.24612	0.461713	0.698562	4.36038			0.899571	0.12524	0.343564	0.607942
	0.520813	0.241708	0.216566	0.813465			2.84696	0.829689	0.744688	1.91339			0.631633	0.374244	0.375809	0.266512
	0.701853	0.250015	0.644002	0.897659			0.613326	5.57075	2.26041	15.5924			0.185482	2.92883	0.54915	2.67072
	0.5405	0.422717	0.833594	0.332823			4.90096	2.02885	4.01697	0.507219			1.42296	0.506136	0.867061	0.192167
	0.379318	0.224394	0.500974	0.897668			5.8519	0.401261	4.87241	14.624			2.20341	0.099901	1.49755	2.20026
	0.394748	0.213669	0.55792	0.33892			2.01989	1.23987	2.69979	1.46581			0.577572	0.327107	0.618416	0.205056
	0.640845	0.349327	0.226991	0.24037			1.19254	1.3177	5.63811	0.526122			0.156271	0.510152	3.43272	0.155446
	0.312963	0.236459	0.456146	0.290046			2.80712	1.59415	0.99055	1.79478			1.3773	0.807379	0.363377	0.618246
	0.277491	0.216499	0.473974	0.240497			1.27748	2.62237	0.906348	0.894628			0.582151	1.34209	0.238699	0.423436
	0.607599	0.215222	0.25474	0.246135			1.59786	2.4376	0.579804	0.537924			0.33683	0.93266	0.263919	0.26225
	0.22333	0.373056	0.366144	0.212568			0.930933	0.837378	0.633979	0.869983			0.451378	0.269093	0.245093	0.342832
	0.648092	0.352905	0.407298	0.683171			2.63448	1.29156	1.03662	4.56066			0.71587	0.382009	0.456441	0.816683
	0.313352	0.27297	0.323798	0.218062			2.2733	1.57054	0.590258	6.09883			1.04163	0.512768	0.222004	3.79778
	0.51882	0.248456	0.223971	0.848956			1.37954	0.637118	1.00657	3.76193			0.454091	0.227544	0.430156	0.823037
	0.23481	0.272406	0.61253	0.736476			4.99199	1.09302	3.65928	1.85408			1.96627	0.37761	0.97489	0.411145
	0.657942	0.24473	0.453471	0.278629			5.96102	0.603144	3.97773	1.14099			1.48183	0.208558	1.68968	0.350649
	0.351342	0.236976	0.374002	0.55674			2.09364	0.540001	1.13523	4.63493			0.895419	0.240652	0.447922	1.22466
	0.235762	0.325562	0.431362	0.951322			4.0736	1.09089	1.03345	22.3553			1.94493	0.332617	0.318815	2.07002
	0.468529	0.3175	0.474527	0.961126			2.37754	0.378888	2.16379	12.5759			0.817389	0.174697	0.511535	1.15035
	0.389595	0.392373	0.411749	0.901125			2.04549	1.72657	1.05408	3.033			0.559974	0.682055	0.304512	0.179486
	0.631612	0.392899	0.354072	0.237237			2.99161	0.655083	0.539355	2.71574			0.919492	0.155718	0.177287	0.610081
	0.615161	0.266386	0.291874	0.345196			6.27619	0.553577	0.874705	4.96361			2.18807	0.172501	0.344411	0.79242
	0.580858	0.271059	0.263946	0.80035			6.64097	11.9698	7.1906	7.75979			2.0176	5.31518	4.0636	1.47969
	0.462583	0.889891	0.839157	0.721064			2.59619	23.6923	3.29729	31.3188			0.843409	2.84407	0.544261	3.86926
	0.556018	0.339397	0.667498	0.603435			1.07776	2.92391	1.47393	2.75466			0.382773	1.29316	0.376473	0.58499
	0.283781	0.883197	0.396683	0.690014			8.91418	4.74314	0.814402	3.13122			3.81176	0.836677	0.185964	0.62785
	0.506042	0.226089	0.406916	0.962855			2.47042	6.66194	0.922484	8.65601			0.966455	3.44417	0.341867	0.746077
	0.277114	0.276716	0.366614	0.945764			3.11097	1.41895	0.66997	3.62599			1.30547	0.61666	0.171982	0.276774
	0.422413	0.336605	0.636875	0.95253			1.76872	6.2792	0.811995	18.7745			0.609724	2.46407	0.187013	2.23273
	0.385649	0.354866	0.344048	0.854151			1.50071	3.02889	0.971723	4.57969			0.507852	1.22187	0.316	0.423875
	0.790592	0.247714	0.530526	0.319187			1.70797	1.81203	0.235143	2.02874			0.512436	0.855965	0.0566283	0.416251
	0.333462	0.311775	0.336914	0.408669			1.32892	9.43211	0.489851	1.66627			0.396994	5.07846	0.147863	0.681931
	0.57678	0.884151	0.246298	0.21465			0.863736	3.26673	1.0098	7.00721			0.299401	0.237158	0.349208	2.06537
	0.467582	0.281179	0.56754	0.43019			1.91352	1.31868	0.6951	0.265531			0.564176	0.598243	0.133196	0.130004
	0.217981	0.272897	0.295653	0.500301			1.7617	1.48063	5.00888	0.856286			0.870971	0.568574	2.29534	0.106259
	0.580856	0.280533	0.435724	0.699772			1.64988	1.12083	8.78106	1.95283			0.444052	0.368894	2.94221	0.268424
	0.89029	0.279111	0.558908	0.365346			16.0675	0.606331	1.2692	0.438479			3.03329	0.257578	0.336727	0.094115
	0.676045	0.272129	0.328641	0.945092			3.78363	5.23726	2.52025	2.01753			1.01274	2.84682	0.994398	0.105917
	0.396314	0.94307	0.455719	0.318973			1.45184	4.44866	1.22967	1.16414			0.423885	0.438629	0.418417	0.414372
	0.893425	0.868745	0.750328	0.44068			13.6796	5.20281	15.5049	0.551424			2.5052	0.496904	3.92405	0.132069
	0.923195	0.935077	0.942301	0.42222			1.02462	33.7323	2.90619	1.45138			0.0981953	3.37681	0.233767	0.388361
	0.508951	0.270198	0.89977	0.233969			2.68776	5.1945	10.4758	1.11985			0.673804	1.59817	1.14114	0.313683
	0.44114	0.393365	0.465412	0.271054			1.0362	5.95854	2.72455	0.916516			0.254145	1.60029	0.83437	0.30227
	0.562645	0.937196	0.417174	0.235976			1.83878	7.35775	6.0797	0.803631			0.583251	0.831818	2.3758	0.327352
	0.938181	0.812495	0.555767	0.407405			17.3076	1.28852	2.94199	1.27189			3.13424	0.145978	0.889754	0.411373
	0.495877	0.89508	0.430004	0.217574			5.01446	23.9449	1.84497	3.36562			1.81014	2.06904	0.692311	1.31512
	0.463745	0.254591	0.847273	0.575067			3.42072	3.72194	23.5553	0.446835			1.3781	1.45057	3.53073	0.154068
	0.880864	0.933309	0.240385	0.281944			0.991138	36.0669	5.72822	2.93822			0.179646	4.03303	1.16596	0.469281
	0.414473	0.595981	0.495907	0.213734			2.02936	7.28677	1.53365	1.08822			0.784368	1.48848	0.544522	0.403803
	0.31159	0.542532	0.639265	0.295877			4.56066	0.96319	1.28763	1.91645			2.32213	0.268363	0.337618	0.478487
	0.245473	0.326351	0.33451	0.682579			5.34581	0.749251	0.426221	2.33874			2.79751	0.155518	0.174045	0.861789
	0.877648	0.77229	0.528187	0.258879			4.9973	24.6568	0.471383	0.732167			0.563832	2.97535	0.172601	0.288849
	0.965406	0.652148	0.585992	0.340516			7.81948	4.37063	2.23181	0.936564			0.614901	0.823412	0.519022	0.291755
	0.911468	0.696949	0.268489	0.422591			2.83593	18.4048	1.25969	0.893147			0.356104	2.34397	0.540883	0.288378
	0.838343	0.71445	0.729682	0.560844			3.55333	1.78325	6.83331	2.63215			0.597648	0.208787	0.847995	1.01473
	0.791223	0.230068	0.606365	0.483616			3.97311	1.27334	0.72529	0.598074			1.15159	0.701767	0.117767	0.11667
	0.936058	0.221678	0.349215	0.243406			4.40791	5.33121	4.34317	0.89105			0.68017	2.46028	1.39359	0.191451
	0.318535	0.3139	0.800639	0.937276			1.18594	1.18416	1.23737	3.93016			0.365316	0.38354	0.27251	0.371376
	0.283043	0.901594	0.938961	0.399128			3.87378	4.8686	7.97785	1.07516			1.99012	0.36856	0.983564	0.250831
	0.701796	0.832565	0.293462	0.720894			1.7821	2.87262	4.21281	1.19696			0.581065	0.410403	1.53067	0.253571
	0.736815	0.502064	0.640047	0.27619			1.70318	3.00808	6.45563	0.267909			0.4816	1.06183	1.3108	0.0797545
	0.240265	0.294328	0.577199	0.734543			1.18757	0.642981	9.98997	0.854456			0.574999	0.237014	1.30383	0.168032
	0.257942	0.244415	0.235686	0.507436			1.57737	0.520916	1.15096	5.48799			0.720842	0.259368	0.450965	1.63071
	0.900826	0.389812	0.407728	0.214568			1.05017	2.22881	2.75566	1.73661			0.206426	0.903346	1.05003	0.849903
	0.573784	0.494659	0.89477	0.603267			5.78335	4.22946	0.526532	3.3049			1.66829	1.60948	0.0887474	0.854291
	0.255424	0.231831	0.305109	0.26847			2.83426	4.26899	0.326257	4.12367			1.18511	1.41787	0.11935	2.1041
	0.361016	0.547443	0.916848	0.340432			1.3782	4.56261	3.05807	0.998998			0.729875	1.11501	0.480225	0.44348
	0.937329	0.268103	0.365846	0.217259			9.21591	3.62197	5.07696	2.49034			0.864711	1.3406	1.03484	1.38804
	0.323999	0.321562	0.500457	0.292043			1.0991	3.65424	1.64817	1.68615			0.274793	1.6553	0.350517	0.492877
	0.655209	0.212842	0.839481	0.243836			2.01892	13.0412	3.68645	0.420498			0.672544	6.86691	0.565682	0.229477
	0.63917	0.423931	0.916534	0.241924			1.54642	7.4453	18.7443	0.263795			0.246953	2.90633	2.30426	0.111971
	0.445765	0.298354	0.344965	0.320071			1.52619	10.0033	2.89331	0.585001			0.471396	4.79301	0.984143	0.236324
	0.527602	0.284498	0.597826	0.34088			1.52298	2.06652	1.11099	0.607911			0.188153	0.813851	0.335583	0.203404
	0.965248	0.580236	0.634529	0.442598			2.70651	0.42968	1.912	1.02618			0.285702	0.146412	0.496376	0.271811
	0.224393	0.253376	0.226982	0.388708			0.580405	1.02383	2.88312	0.932013			0.187657	0.388324	1.21921	0.350812
	0.292337	0.375474	0.944341	0.360152			0.725376	2.17046	3.08202	0.529341			0.275088	0.858549	0.200943	0.120166
	0.256044	0.486063	0.374348	0.232935			0.747494	11.0576	1.63268	0.64917			0.289566	3.64144	0.578679	0.279075
	0.495612	0.265152	0.246216	0.443514			3.81104	4.34482	7.3624	0.629778			1.30799	2.09935	4.16643	0.197653
	0.514018	0.750703	0.764917	0.361036			1.99693	6.57506	2.08059	1.1364			0.729633	0.866157	0.481131	0.407938
	0.297686	0.258585	0.458739	0.415192			0.689579	0.487316	2.37123	0.88479			0.217453	0.216346	1.15593	0.326126
	0.605828	0.215783	0.943856	0.365147			2.06216	13.8494	3.54772	1.24875			0.588344	6.66151	0.418059	0.497443
	0.339854	0.967198	0.257226	0.466191			3.16095	8.63517	1.52204	1.24968			0.898064	0.725918	0.760106	0.286539
	0.718599	0.216277	0.216504	0.392806			1.22174	1.16949	1.82016	1.69254			0.220136	0.578087	0.737869	0.600035
	0.220576	0.281632	0.288951	0.359733			0.653043	2.29145	1.29414	0.986668			0.18904	0.983384	0.492856	0.427491
	0.631045	0.225587	0.336125	0.412896			0.819995	5.60936	2.18425	1.48221			0.136968	3.16991	0.973534	0.435865
	0.272879	0.222747	0.370355	0.225113			11.6848	3.22258	3.90472	1.09646			5.6544	1.73142	1.36468	0.566656
	0.503765	0.292957	0.26972	0.314841			6.19264	2.21937	0.894627	0.812196			2.41349	0.992098	0.337261	0.402525
	0.573646	0.27617	0.315695	0.395135			3.50299	2.52483	2.47265	0.768462			1.15019	1.08067	1.17646	0.274279
	0.697587	0.263125	0.471793	0.491841			3.39597	0.54185	1.22346	8.02015			1.07115	0.262183	0.400892	3.13976
	0.648299	0.423807	0.235516	0.226474			2.75911	1.02789	7.20361	4.96886			0.770461	0.363759	3.92809	1.89944
	0.290257	0.214354	0.652465	0.507715			0.737482	0.382364	4.29005	8.06443			0.260473	0.182954	0.737917	1.28769
	0.479196	0.372902	0.689723	0.958822			4.54409	1.097	6.47558	4.60434			1.83404	0.432251	1.69408	0.442292
	0.896828	0.301335	0.775628	0.22474			10.279	0.585495	4.03308	4.91715			1.25115	0.149657	0.584705	3.20404
	0.438576	0.307676	0.813022	0.913546			9.94595	1.37828	6.8134	3.98866			2.0237	0.50418	1.18699	0.326655
	0.414205	0.330341	0.578395	0.955131			3.20103	0.909334	4.28584	3.37884			0.807093	0.217965	1.41467	0.222476
	0.264557	0.264366	0.913913	0.767691			2.05979	1.02742	2.69772	0.989113			0.728701	0.40999	0.264974	0.188699
	0.271016	0.237548	0.533405	0.261501			1.43061	1.04643	4.25589	2.50222			0.632695	0.441963	1.07227	1.05479
	0.912813	0.564314	0.538664	0.718923			4.73356	2.0547	4.30457	1.76044			0.604366	0.607107	1.1974	0.259079
	0.248397		0.40596	0.277452			3.77968		2.25286	0.734421			1.8274		0.599598	0.239291
	0.709087		0.408893	0.921775			4.04943		7.00599	1.5834			0.494691		1.85866	0.21875
	0.723918		0.74997	0.274549			9.3504		2.5912	7.61579			0.989987		0.418192	2.63205
	0.602443		0.61523	0.502912			2.98899		2.05814	5.85636			0.499756		0.370894	2.0785
	0.408872		0.447958	0.31631			1.20758		1.30304	7.264			0.370061		0.421525	3.7642
	0.754162		0.459814	0.730675			2.35605		5.0791	3.40152			0.437831		1.26497	0.591538
	0.559822		0.669715	0.359853			4.99122		0.703421	1.31642			1.5547		0.203479	0.683599
	0.583867		0.811551	0.230956			3.32985		4.76668	1.379			1.01092		0.996312	0.555889
	0.975559		0.242141	0.696612			12.8259		1.52827	0.885282			1.04709		0.605418	0.157865
	0.243983		0.218966	0.356397			1.28269		2.06131	0.347301			0.524536		0.820945	0.080166
	0.219599		0.268732	0.396739			1.78355		0.444299	2.89315			0.866193		0.203479	0.714212
	0.621377		0.547045	0.5292			3.12319		5.24597	2.45209			0.592254		1.65679	0.661655
	0.467847		0.383904	0.836171			5.63504		0.70432	2.2998			1.76552		0.173669	0.292633
	0.295886		0.277389	0.214989			2.57718		1.22488	0.195686			0.995034		0.569898	0.0367586
	0.518173		0.746365	0.709031			1.03345		14.1176	1.83672			0.215341		4.45739	0.222508
	0.251838		0.253366	0.96002			1.82968		4.67641	9.58867			0.910031		2.37628	1.23283
	0.833713		0.425818	0.870046			4.14273		4.96218	1.08547			0.423549		2.06579	0.133108
	0.682681		0.238392	0.786788			3.24636		0.64891	0.902455			0.480522		0.226938	0.14157
	0.63322		0.478303	0.827748			1.69794		0.809379	0.912131			0.510353		0.191095	0.127569
	0.234683		0.304618	0.380005			0.52098		4.79906	1.73011			0.17051		2.08804	0.617064
	0.867741		0.266606	0.395821			3.67584		2.11936	0.722682			0.268576		0.924775	0.15767
	0.233332		0.445777	0.393102			0.469094		2.67267	1.10204			0.201856		0.783249	0.342541
	0.246688		0.558527	0.439889			0.940255		1.7186	1.24071			0.407802		0.445511	0.306589
	0.908524		0.696515	0.218594			3.42362		1.72126	0.364464			0.371053		0.421206	0.118855
	0.944406		0.291899	0.214969			3.02698		2.01578	2.62364			0.314067		1.01052	1.41018
	0.39896		0.873761	0.7433			1.51582		1.69365	1.32583			0.374713		0.261795	0.305747
	0.907578		0.393878	0.26571			5.64397		1.43592	4.77481			0.446934		0.525004	2.133
	0.650179		0.413143	0.243283			0.997599		4.8926	2.54488			0.191777		1.81022	1.46141
	0.938878		0.348274	0.446322			2.67989		2.35057	7.08948			0.326428		0.381153	2.40141
	0.920096		0.386219	0.218134			4.47505		1.08412	0.648234			0.61626		0.388287	0.277045
	0.936906		0.490967	0.277949			11.2075		1.85838	3.25456			1.34422		0.643434	1.75899
	0.288633		0.325261	0.349324			0.615986		1.02472	2.3249			0.236577		0.389321	0.884983
	0.352063		0.264069	0.324047			2.35434		3.4142	0.65588			0.739065		1.90126	0.201948
	0.455298		0.253921	0.471935			2.04966		0.538906	0.323826			0.652771		0.196844	0.0967602
	0.348914		0.263564	0.300525			2.24718		0.678789	2.956			0.812028		0.176121	0.972908
	0.271028		0.485784	0.303245			0.867413		0.878985	2.77234			0.229916		0.374606	0.843238
	0.382354		0.316251	0.394835			3.55493		2.06851	2.19538			0.940505		0.96944	0.850451
	0.295131		0.285623	0.305947			3.86037		3.27106	1.60872			0.856694		1.19992	0.662925
	0.301141		0.63492	0.481781			5.994		4.34477	1.34031			3.02932		0.724362	0.399726
	0.456258		0.565802	0.265521			1.89169		0.741144	2.0479			0.897856		0.188235	0.750438
	0.241163		0.261394	0.406116			1.64973		6.21752	1.00466			0.792042		3.60515	0.367752
	0.269719		0.967378	0.269304			2.11745		4.18093	11.8402			0.827102		0.502913	6.74195
	0.521336		0.797889	0.334925			2.58718		4.05506	6.61556			0.859158		0.849651	3.23532
	0.725648		0.241956	0.54742			2.30032		2.94667	1.81106			0.657086		1.49573	0.654808
	0.402345		0.944675	0.353962			2.30035		4.71204	2.17607			1.02948		0.649826	0.832439
	0.29075		0.957583	0.731723			1.75025		6.40078	2.68375			0.664754		0.548024	0.501412
	0.613763		0.917195	0.255964			1.56166		3.84455	0.48283			0.450204		0.551029	0.141907
	0.297302		0.960577	0.330151			6.78357		7.14015	3.73677			3.31282		0.600238	1.811
	0.60181		0.259165	0.77616			1.82889		0.479226	1.19811			0.603182		0.161915	0.254019
	0.865829		0.212788	0.479262			3.586		2.70048	4.68138			0.410599		0.96048	0.996547
	0.283216		0.222803	0.399287			5.59637		1.73094	1.84004			2.13544		0.649228	0.669422
			0.703121	0.439923					8.22349	1.00001					1.75183	0.332902
			0.250525	0.358924					1.44434	0.711264					0.603673	0.203584
			0.350244	0.642578					1.62125	1.50534					0.634572	0.335624
			0.229504	0.488675					0.525804	2.40317					0.226808	0.62287
			0.220552	0.268584					3.51244	1.45888					2.17441	0.602041
			0.908952	0.283357					6.54275	2.31779					0.514776	1.09131
			0.271644	0.604736					4.14369	2.75695					1.30594	0.58367
			0.293769	0.232929					1.10455	2.18084					0.515504	1.06284
			0.300943	0.848356					8.54876	4.05166					2.32858	0.845401
			0.977606	0.486145					19.5921	1.40563					1.20693	0.455981
				0.243709						2.07528						1.02711
				0.574575						0.451697						0.150747
				0.284572						0.35259						0.140118
				0.413417						0.5261						0.221747
				0.506411						5.09728						1.47136
				0.456966						2.05651						0.427219
				0.2867						5.19593						2.02878
				0.362259						1.38934						0.452394
				0.333606						12.5777						4.97735
				0.61214						1.56451						0.409114
				0.556595						3.55366						1.08955
				0.41795						1.85824						0.634618
				0.30304						0.773423						0.324265
				0.435432						14.4956						2.42155
				0.789434						6.79451						1.6105
				0.796379						2.2949						0.409264
				0.728706						5.32219						1.43732
				0.950356						3.37365						0.387036
				0.708026						5.44775						1.33675
				0.417737						0.653046						0.170258
				0.924372						4.22306						0.40387
				0.274981						8.30172						2.84415
				0.765901						4.94263						0.999401
				0.356699						3.56946						1.31339
				0.329946						1.42921						0.508422
				0.945						5.99061						0.766869
				0.441264						4.24197						1.6959
				0.353796						4.03518						1.93283
				0.344013						3.4753						1.81471
				0.363984						5.05272						2.30032
				0.331021						1.56999						0.556994
				0.485892						2.7194						0.790474
				0.3107						0.564762						0.172846
				0.267014						1.60913						0.687693
				0.317386						2.7941						1.01169
				0.447568						5.39858						1.73396
				0.502188						1.73801						0.327323
				0.41418						0.771289						0.3137
				0.295775						0.657973						0.293575
				0.484503						2.74375						1.12596
				0.403496						1.43484						0.39007
				0.358971						8.78241						5.13675
				0.875086						1.49448						0.186337
				0.216683						4.11677						2.45721
				0.217879						10.5459						5.24065
				0.953575						3.77629						0.353566
				0.244459						2.71427						1.18699
				0.95253						6.91561						0.605897
				0.435927						1.1429						0.388385
				0.246673						2.74462						1.37828
				0.303997						4.9564						0.989041
				0.284533						8.51868						4.17768
				0.430708						2.41409						0.624742
				0.372037						0.0547898						0.00113918
				0.248711						1.83236						0.696294
				0.274037						0.990092						0.374689
				0.27245						1.59767						0.689148
				0.231135						1.41115						0.526524
				0.329905						4.01048						1.83161
				0.377222						1.02398						0.3266
				0.33095						4.27474						1.92615
				0.343753						1.67452						0.599245
				0.325178						5.87408						3.27017
				0.287132						1.8435						0.571726
				0.759985						0.979563						0.233291
				0.306208						5.4801						2.54362
				0.356644						2.36486						1.08187
				0.33249						4.73526						1.90809
				0.314848						2.82527						1.5029
				0.387174						2.35969						0.967359
				0.271632						5.0363						2.49169
				0.392029						0.851531						0.354024
				0.254014						0.800439						0.303498
				0.274891						0.858803						0.408716
				0.269046						5.51818						2.96814
				0.2548						1.14837						0.54955
				0.542626						1.95527						0.617138
				0.706579						2.31095						0.452534
				0.262796						1.9929						0.623254
				0.295635						1.89562						0.593662
				0.287006						4.56006						2.0995
				0.576695						5.25413						1.6129
				0.732992						5.12464						1.11345
				0.359819						1.31974						0.54816
				0.405441						1.45997						0.430391
				0.496272						1.1664						0.25695
				0.444557						2.19355						0.775901
				0.355832						0.545959						0.201996
				0.470091						1.6527						0.48936
				0.37931						4.78245						2.27327
				0.523347						6.88415						1.84801
				0.399019						2.08362						0.910185
				0.312542						6.42346						1.61563
				0.579844						0.949436						0.220432
				0.420427						1.37226						0.459394
				0.538021						1.4427						0.325058
				0.460465						1.07287						0.389842
				0.443156						2.221						0.839626
				0.463043						1.76974						0.655804
				0.243102						1.26485						0.487709
				0.21457						2.78325						1.71596
				0.22001						1.47996						0.667626
				0.231618						0.905865						0.316228
				0.400825						10.3192						2.85773
				0.268102						11.9331						6.6393
				0.508035						0.557665						0.154993
				0.567487						1.47045						0.331787
				0.404471						1.63431						0.621612
				0.315918						3.46674						1.35088
				0.301935						1.06673						0.433172
				0.259168						1.64503						0.805333
				0.274404						2.35367						1.1128
				0.938717						6.35196						0.709442
				0.923161						12.8799						1.82954
				0.321415						21.4195						5.9786
				0.232843						4.70017						1.2719
				0.928158						6.22881						1.30225
				0.951578						12.7208						1.0001
				0.277665						2.45163						0.926213
				0.233682						0.85879						0.339899
				0.355295						0.541549						0.188488
				0.675607						1.57623						0.316457
				0.725229						0.796135						0.143926
				0.933124						2.50897						0.204359
				0.226996						5.45188						2.36166
				0.453324						3.52458						1.52951
				0.714146						1.89126						0.376753
				0.42726						1.14845						0.353676
				0.484946						3.47227						0.9513
				0.499037						2.75067						0.636712
				0.332729						1.06691						0.534047
				0.245218						3.92891						1.63275
				0.367912						5.55118						1.70904
				0.558452						0.766253						0.17389
				0.329993						1.40309						0.356324
				0.24724						1.10409						0.464135
				0.220239						0.487489						0.207029
				0.674991						4.12971						0.826022
				0.250781						1.02224						0.547074
				0.424305						5.25666						2.44231
				0.598359						5.52145						1.77436
				0.622211						1.83244						0.420997
				0.308814						4.30954						1.82866
				0.373427						1.46487						0.443389
				0.47712						9.42147						3.29438
				0.856472						3.5699						0.53282
				0.215269						1.3802						0.520738
				0.310442						1.45986						0.590652
				0.307416						1.1935						0.510263
				0.853502						4.24299						0.501205
				0.806362						1.63727						0.264944
				0.298605						1.96366						0.69665
				0.243564						2.17584						1.15723
				0.343914						1.4061						0.6182
				0.607351						6.49226						2.18984
				0.222896						4.07085						1.86257
				0.27362						7.34201						3.59931
				0.260564						1.13723						0.611393
				0.528478						1.7383						0.556793
				0.258021						0.641697						0.304389
				0.30697						1.49551						0.819706
				0.301741						0.574922						0.190256
				0.238185						2.16724						0.858622
				0.308183						0.709999						0.263987
				0.264983						0.742682						0.356696
				0.22266						2.37156						0.997178
[truncated: 210 more columns]

## Sheet: Fig.3a,d,e
Fig 3a						Fig 3d						Fig 3d						Fig 3d						Fig 3e
Normalized field size						Mean 2D displacement - grid						Mean 2D displacement - nongrid						Mean 2D displacement - place						Mean rotational displacement
	nTG-y	nTG-a	APP-y	APP-a			nTG-y	nTG-a	APP-y	APP-a			nTG-y	nTG-a	APP-y	APP-a			nTG-y	nTG-a	APP-y	APP-a			nTG-y	nTG-a	APP-y	APP-a
	0.0490705	0.0186303	0.0149841	0.0154612			7.20601	8.87156	5.85018	8.62071			7.77915	6.81014	7.20244	8.46418				4.62572		6.91793			-1.90015	0.579931	-1.82918	-6.34705
	0.0557574	0.0213016	0.0168561	Inf			6.55139	8.29513	6.43859	8.64153			10.8438	5.13034	6.33777	4.95476				5.24012		6.22785			1.05832	-1.12985	0.138353	-0.80793
	0.0115001	0.0147038	0.0186158	0.144405			6.26655	9.67231	5.54475	10.362			8.19568	8.99895	7.58844	6.02827				3.31927		4.21411			-6.37296	-5.31757	0.724045	1.38861
	0.0144048	0.043172	0.0159715	0.0138837			5.25813	7.71351	7.43639	7.21351			9.16648	5.44619	5.92123	4.09492				8.4981		4.3502			2.80222	-3.10106	1.0135	-3.78459
	0.0122576	0.0142361	0.00882652	0.0150821			7.56517	5.64661	8.11683	8.83579			5.82507	7.11003	5.42935	6.15105				4.67114		7.3327			1.04102	-5.32928	-6.25015	-1.98329
	0.041192	0.0113174	0.175008	0.148388			3.59247	4.57755	7.66113	9.51016			6.93215	7.05779	7.0643	7.99758				5.90381		6.7078			-1.69893	1.14325	-4.37072	-7.10631
	0.0117471	0.0137552	0.0157568	0.0135162			4.73389	5.73308	3.39486	8.41407			9.41266	8.11634	6.9013	8.62531				2.9417		5.41738			-4.13991	-3.56017	0.618694	-5.50719
	0.0146761	0.0169711	0.0161715	Inf			4.62946	6.07149	2.81845	5.20494			8.43596	7.99324	5.58924	6.46061				8.81343		4.51942			-6.39473	-3.61755	-1.6201	2.10213
	0.013392	0.0168295	0.0201385	0.012286			3.58482	4.3864	4.22663	9.6384			7.02922	6.32962	6.00046	5.57988				3.43259		7.07437			2.26373	-6.76006	1.87957	1.5961
	0.0114851	0.0140864	0.0252465	0.0726727			4.18892	5.70417	3.26539	5.53351			6.90166	6.34689	7.83585	5.63611				2.03978		4.93829			-2.11337	-3.8791	0.320893	-10.5505
	0.0132655	0.019694	0.0171999	0.00604222			3.84829	5.18121	5.36406	8.33923			9.6938	4.35076	6.26829	6.78197				3.3522		4.43633			-0.488291	2.98315	-2.29983	-0.173116
	0.0145406	0.0160139	0.110921	0.0734303			5.41487	5.35065	6.22562	6.93778			8.62049	3.14856	6.70373	6.94273				5.44479		6.04258			-0.393564	-0.93083	-0.298928	-5.99401
	0.0126544	0.0144438	0.0218977	0.018443			3.92991	7.43578	4.57691	6.83166			6.38094	6.86125	6.18328	7.68968				3.84612		6.0057			-0.0454078	-2.94047	-4.58507	-7.0655
	0.0128806	0.0116833	0.0394111	0.00184968			3.73581	5.90323	7.51487	3.40784			8.59822	4.12464	8.68668	8.41366				4.91869		5.41051			-0.874516	-0.650053	-1.37706	-0.499019
	0.0140904	0.0117536	0.0189325	0.0115722			3.22775	6.29164	5.82188	5.31514			7.58178	5.4771	7.85233	6.91848				5.18005		6.43982			3.82247	-5.50669	-1.50865	-0.0602211
	0.0115633	0.0229766	0.0140888	0.0158391			2.54696	8.67583	5.60172	5.92301			8.59794	7.92672	7.54072	6.6983				5.03037		4.5038			-0.980745	-1.01063	-0.863848	-4.99304
	0.0128966	0.0295974	0.0170266	0.0156065			5.40368	6.44109	5.31912	7.04855			6.96667	5.78345	4.26823	7.58449				5.03949		7.93322			-5.40824	-5.32435	-3.85989	-1.18985
	0.0538666	0.0105858	0.0140337	0.0493875			6.00403	7.29409	6.24449	7.4324			7.25727	3.91851	3.99068	10.5712				3.23187		9.45839			1.61764	-1.39271	-2.06976	0.000824819
	0.0151385	0.0113042	0.0152894	0.0508254			3.48665	6.75132	5.51936	4.80162			5.02945	5.38816	7.07565	8.08762				3.90197		10.5012			-1.46598	-0.528782	-3.53631	-4.33288
	0.0218537	0.00990248	0.0197789	0.01368			3.80481	10.6269	6.67203	8.84611			5.28321	6.65077	5.09009	6.66604				4.89056		3.89554			6.37076	-1.06158	-5.16996	-4.42049
	0.016172	0.0130783	0.0126859	0.0382418			3.26378	7.40345	6.58109	6.18876			6.92442	6.76866	6.75726	8.11331				5.38588		13.0601			4.20357	-3.15124	2.89349	3.21002
	0.0151789	0.01274	0.0193773	0.0128671			4.10371	5.95826	5.0541	5.75713			4.40246	6.14876	5.93252	7.14817				8.6977		6.5064			-3.13751	0.450455	-3.91264	1.21111
	0.0149462	0.0236597	0.0188117	0.0131048			6.14803	11.9424	3.10896	6.25699			3.62641	5.74542	4.81216	7.10611				8.89834		5.69629			-4.52615	-3.20731	-2.32045	2.74192
	0.0178995	0.0110406	0.0159211	0.011634			6.37094	5.2654	4.8337	8.84516			6.64107	5.04121	4.65833	7.96143				5.34584		6.88257			-0.361065	1.54429	-2.58075	-2.74434
	0.0184193	0.012361	0.0136571	0.0201534			3.57329	5.92684	3.58178	6.65559			6.52476	6.43809	5.32846	6.30626				3.78441		10.4217			-1.36359	-5.18751	-2.43148	-0.0609786
	0.0160811	0.0130566	0.0147702	0.0154765			3.25002	4.9537	3.42235	6.40833			6.59825	4.89206	6.06856	8.20851				7.03325		10.5886			2.53129	1.44575	2.25393	6.20173
	0.0147401	0.0153287	0.0132802	0.0111395			4.02329	4.81441	2.79639	7.18303			5.40523	7.05704	6.97681	8.28561				4.88649		2.96608			2.96845	0.623579	-2.19397	-1.17566
	0.0140998	0.0147824	0.0124998	0.0191471			4.56697	6.55939	4.94499	5.7723			4.75753	6.0654	6.21169	7.44508				6.55798		5.25273			-4.10894	-1.77736	-4.10607	-2.13734
	0.0161082	0.0128851	0.0116948	0.0742348			8.39413	5.53551	3.89323	5.43681			5.20801	6.49341	6.89531	4.18997				5.25068		1.61647			1.64382	-4.669	0.246409	3.01053
	0.0134778	0.012629	0.0470146	0.0182971			3.0253	4.55973	3.9662	9.48476			6.13053	8.80544	7.18903	6.02505				5.1344		2.78366			0.735646	2.97849	-4.3318	-0.0250105
	0.0145784	0.013511	0.0132835	0.0492058			3.05827	6.13655	6.39729	5.32614			5.32751	6.73143	5.63175	5.54655				8.23025		4.68048			-4.03977	2.5629	-3.37541	-2.02613
	0.0143406	0.00891636	0.018198	0.013382			11.6431	3.54096	4.37009	3.81056			5.21499	6.1441	6.24951	7.89596				3.91956		4.64322			-2.44369	-1.55249	-2.08226	0.683293
	0.29615	0.0125028	0.0127218	0.0165809			5.65805	4.54376	4.72635	4.64434			6.25577	5.52292	8.31638	2.19302				10.1982		3.88869			-0.982525	-2.62025	3.36107	-0.966978
	0.0161622	0.0108885	0.0117641	0.016384			5.4838	6.71098	3.06838	4.55718			5.6582	8.08881	4.41718	4.91805				6.16208		2.98768			-5.79649	-1.52406	2.81776	-1.15984
	0.0120319	0.040305	0.0168024	0.0144426			4.51248	10.3732	2.93868	4.69501			6.19802	3.89253	5.08764	6.58023				5.39048		5.62094			-1.68764	-0.338482	2.05349	4.99191
	0.0138794	0.0126397	0.0149871	0.0172983			5.17756	8.01447	5.46731	7.68492			6.14276	8.2023	4.71162	8.22502				4.82647		2.49208			-1.80555	-1.28237	-1.33011	-3.03238
	0.0151547	0.0142452	0.0138463	0.0191656			3.64488	6.11587	2.95808	5.11541			4.33796	9.39171	4.82085	7.06766				5.96682		3.73024			-1.54012	-2.16542	-2.77279	-0.40234
	0.0157616	0.0131955	0.0160183	0.0176375			2.15777	3.40829	3.81129	6.23889			7.1393	7.46535	1.97356	5.91209				8.05029		6.97227			-0.21038	-4.40682	-0.141624	0.629924
	0.0156299	0.0169574	0.014599	0.0161174			6.33892	3.66836	3.69853	7.64178			9.07284	7.7342	7.19545	6.08715				7.01684		3.74222			-4.3585	-2.87049	5.46476	-1.04658
	0.0123425	0.0133766	0.0135433	0.111928			4.40829	4.74915	3.84524	9.00016			8.59502	9.1439	3.72839	5.11439				6.03046		5.28972			-2.87796	0.477734	-5.63172	1.25135
	0.0124983	0.013266	0.0235106	0.0773242			3.95671	4.98948	3.20301	5.01912			4.42989	6.67322	4.44458	7.74104				7.28143		4.06298			1.48035	-3.83005	-2.91952	-2.28388
	0.0144084	0.0171681	0.0241824	0.0586925			4.0635	4.24264	4.4459	8.38958			6.66464	5.93694	6.36314	8.18772				8.83454		3.46958			-1.32159	-24.3113	4.51856	1.92176
	0.0617663	0.0133997	0.0131174	0.0558887			8.06851	3.86671	6.27761	6.96572			3.29024	3.48599	7.37421	6.49756				5.32447		5.00128			-2.4544	-2.12171	-4.57456	4.48372
	0.0136889	0.0145736	0.0130381	0.0172307			8.9565	3.14841	5.87172	6.08634			3.4139	6.97517	7.69257	6.5631				8.74934		4.49649			5.25386	0.482868	-1.6103	0.480641
	0.0152693	0.0125285	0.0121132	0.0220374			8.04193	6.09842	3.42096	10.9862			4.37162	7.25666	4.17036	6.95117				7.34408		10.6678			-5.52349	0.782171	2.77576	-0.620289
	0.0118857	0.0129097	0.0202714	0.012131			6.20048	8.72205	4.0485	3.0241			6.1422	7.49006	6.97866	9.41237				8.88617		5.38059			-7.51866	-4.36137	-3.77687	2.51238
	0.0117258	0.019626	0.0108679	0.0126276			9.92188	3.82647	4.36266	6.02129			8.29985	6.32744	8.49002	3.56672				6.22023		6.35156			1.6844	-0.867383	2.7536	-2.35352
	0.0165936	0.0132862	0.0129685	0.0153739			7.29565	4.43365	9.15069	9.18581			6.3364	8.38966	2.4128	3.85223				6.28404		7.02015			-2.50344	2.5239	-4.7455	-6.3403
	0.0258345	0.0133007	0.0134252	Inf			5.73148	3.91352	5.27824	5.858			7.03523	6.95125	7.43232	4.72296				4.34855		7.31032			-1.0758	0.337877	-5.04048	-5.84054
	0.214751	0.0128623	0.018339	0.0133399			2.70546	4.04852	8.66031				7.09528	7.95002	5.1201	4.90515				3.15224		5.57906			-3.24244	3.6469	-4.38428
	0.0147545	0.0126823	0.0139167				6.69324	4.9613	11.8151				7.50048	7.59871	7.16599	6.13197				4.26026		5.68156			-8.62983	-4.23947	-1.91229
	0.034021	0.0148015	0.015148				6.45844	6.37038	6.32115				6.41493	7.32013	5.83949	7.23955				5.7997		4.06011			-3.27705	-3.76138	4.18632
	0.0272245	0.0154877	0.0120694				8.09894	2.08097	4.91973				7.63204	4.93092	7.14305	8.26713				5.66457		8.54799			-4.66685	3.18198	0.287496
	0.0175826	0.0163209	0.013591				10.6611	6.82361	3.07215				7.39397	9.13786	9.61455	9.10741				4.48413		6.71962			-3.25448	0.666462	-0.263121
	0.0196958	0.0157307	0.0124115				8.42909	7.23385	4.97072				7.7792	8.44093	4.04466	8.14737				6.24066		3.69728			2.4625	-5.04119	-2.30744
	0.108921	0.0125611	0.0117674				9.33327	6.31982	3.26986				7.06218	7.15326	14.5602	8.11755				4.97804		4.8796			-2.00214	-0.258839	2.79957
	0.0396008	0.0224484	0.0161315				5.23256	8.83481	6.25907				5.25944	6.52184	5.82092	7.53384				6.13973		10.0098			0.588739	-4.0633	-0.356587
	0.011603	0.0138869	0.0155368				7.0902	7.59836	8.21507				6.80488	5.0894	6.60079	8.35866				2.11889		5.89835			-2.17875	-5.56681	0.707101
	0.0233585	0.0158333	0.0153369				10.6185	5.06449	3.10602				5.56177	4.56908	7.09031	6.09304				7.8492		6.23331			-0.0882547	-0.649275	-2.056
	0.0149688	0.0134113	0.0135587				10.2073	2.82233	5.33621				9.17111	4.89184	5.06805	5.66635				7.03532		8.45508			-2.72716	-2.43166	2.4565
	0.0141995	0.0154472	0.013389				3.09295	1.98247	4.73647				3.37089	9.35158	5.53217	7.92287				3.64916		9.85036			-5.33743	-2.39373	-7.13009
	0.0432838	0.0135239	0.0163154					2.73316	4.89672				5.82	7.77055	6.22108	3.89024				5.66287		3.61613				-4.25827	-6.84882
	0.013197	0.0175112	0.17314					3.9628	9.03897				3.22207	5.05504	10.4243	6.11965				6.06821		5.75692				2.74903	-3.05713
	0.0362221	0.0153616	0.0154596					2.94305	9.49616				7.37474	5.87167	7.02068	5.89912				6.53839		5.89419				3.38742	1.75603
	0.0221323	0.0189896	0.186296					5.08149	9.75002				7.97437	5.28051	6.15524	7.03523				NaN		5.89571				-0.567024	-1.03865
		0.0142126	0.019044					3.70028	5.24216				1.12559	6.00335	8.05303	4.04683				2.34211		5.52692				-0.795854	-5.23724
		0.0162536	0.0147417					5.79008	7.00837				4.78317	5.7228	6.41072	6.51273				5.94622		5.75216				3.25599	-2.09926
		0.014688	0.0124388					5.70008	7.41798				6.44051	4.60403	8.90801	8.09795				5.02297		7.06572				-1.22893	-3.54666
		0.0169041	0.013345					3.47011	5.44785				8.18323	7.70303	6.43202	4.55914				10.2335		8.25623				-0.681384	-5.01143
		0.021874	0.014695					5.16222	7.79691				5.77014	2.6527	5.69517	5.62338				7.02182		7.18604				-0.902491	1.60736
		0.015944	0.0144488					4.87423	4.6267				6.81799	3.21319	1.90174	6.27031				9.57117		8.46977				-8.2341	2.04731
		0.0153689	0.012807					2.82892	4.26101				5.158	2.02668	5.61747	5.83791				6.19382		7.9898				-2.66391	4.24331
		0.0162536	0.0598425					5.05331	6.41356				4.61813	2.09437	5.45397	4.21862				9.5512		8.66428				0.364505	-0.870938
		0.011184	0.0125696					2.69596					3.81562	6.34314	4.79278	6.83135				9.43596		7.06807				-4.49012
		0.0147457						5.41385					6.08174	6.90654	6.69718	3.61556				9.91478		8.3642				0.102946
		0.0148239						3.74565					2.35064	6.07567	4.98947	5.92071				5.83941		9.06286				1.29181
		0.0143459						4.40591					6.65726	6.07405	5.88396	5.37867				7.44437		9.31266				-0.828976
		0.011212						4.40041						6.32882	6.87984	7.45658				12.2475		8.42132				-5.16767
		0.0140631						2.2395						5.88665	6.68471	5.02116				13.0991		9.16918				2.37339
		0.0140006						5.61737						7.22728	4.00932	6.05938				8.32364		5.32046				-0.115793
		0.0141131						4.87405							6.79162	5.4466				10.9037		8.02896				-1.40539
		0.013479						5.30477							5.97774	5.38668				10.4888		9.47819				-0.923986
		0.0141786						7.11374							7.83033	5.35249				10.0711		10.0363				-3.6269
		0.0226928						4.23863							5.64358	5.80194				9.23935		6.81096				0.974552
		0.0143783						5.28071							7.38624	5.89453				9.36325		8.19379				1.59916
		0.0146762						3.49341							5.67803	7.22254				8.48257		8.79173				-3.07215
		0.0144161						6.71963							3.39738	5.12579				8.24231		8.61408				1.58564
		0.0150596						8.12243							7.21852	6.62283				9.12581		7.48268				-0.426321
		0.0129246						3.63302							6.39134	3.54611				7.1369		7.72503				-1.7121
		0.0101208						9.04295							3.52415	6.15639				6.42078		9.48086				-3.23378
		0.0211369						5.15371							6.53335	6.6316				6.86232		9.4349				-5.05736
		0.015227						6.97398							2.08503	5.7876				7.82061		5.15021				-0.670159
		0.0203334						5.16225							4.71809	6.06455				7.42567		6.11359				-1.38515
		0.0137296						7.18644							7.39007	3.793				5.18156		6.68331				1.02955
		0.0139301						6.50353							3.18134	5.61854				9.5425		5.58742				-1.57624
		0.0437469													4.6895	5.62275				8.41739		7.84587
		0.0143282													4.45666	4.47314				8.67279
		0.0122193													7.99327	6.09406				6.36122
																7.4332				6.32211
																6.32424				11.537
																3.91442				4.87115
																5.38186				7.83672
																6.46917				10.976
																6.69351				7.5608
																5.65702				12.2928
																6.41127				8.10221
																6.14078				7.54723
																5.88215				8.43361
																6.37119				7.60197
																6.50298				6.86355
																6.77054				9.57673
																7.73543				10.813
																8.95271				10.3549
																6.28449				8.14221
																8.55136

## Sheet: Fig.3c - grid
LAG ACROSS PARTITIONS - GRID CELLS
nTG-y									nTG-a									APP-y									APP-a
Lag #1	Lag #2	Lag #3	Lag #4	Lag #5	Lag #6	Lag #7	Lag #8	Lag #9	Lag #1	Lag #2	Lag #3	Lag #4	Lag #5	Lag #6	Lag #7	Lag #8	Lag #9	Lag #1	Lag #2	Lag #3	Lag #4	Lag #5	Lag #6	Lag #7	Lag #8	Lag #9	Lag #1	Lag #2	Lag #3	Lag #4	Lag #5	Lag #6	Lag #7	Lag #8	Lag #9
1.98341	1.62879	2.09602	2.49428	2.94772	3.34887	4.08959	2.51413	2.14021	3.28371	3.00884	3.77938	2.85	2.43821	1.83873	3.55607	2.75299	0.5	1.95001	1.84071	1.38344	1.8089	2.38902	1.63302	2.75397	3.11368	1.973	2.79959	3.02959	2.3844	3.23321	2.73056	3.56745	3.5	2.53076	1.51523
2.10171	1.50598	2.18511	2.3507	2.07904	1.48006	2.96263	3.5592	5.58598	3.12629	2.41478	2.30061	2.98701	3.15195	2.42417	2.97848	2.33643	3.88104	1.72283	2.10756	3.07861	1.40234	2.72862	3.22002	1.21354	0.924331	2.23607	3.14873	3.63432	2.25778	3.04546	2.15638	2.53991	1.39813	4.18286	4.63081
2.29255	1.83443	2.72623	2.0361	2.03801	1.46236	2.32515	0.512334	3.34996	3.30022	3.1221	3.30931	3.62136	3.09327	3.42597	3.22686	2.6237	1.41421	1.80045	2.03369	1.46334	2.27899	2.08577	1.51045	2.13503	1.12911	1.64643	3.3439	4.59816	4.62604	2.93071	3.41239	2.79539	3.2911	1.37437	2.39856
1.73445	1.60349	2.17162	1.41702	2.11889	1.45586	1.9984	1.59975	1.11803	2.7246	2.83868	1.85553	2.51359	2.89953	2.68432	1.71746	3.29749	3.41927	2.7377	2.95988	1.90449	1.81889	2.81508	1.5688	3.06325	3.69041	2.06155	2.80624	2.21302	2.28084	3.33111	2.03385	2.84319	1.53491	1.2073	0.728431
2.60727	2.98353	2.95303	2.79957	1.79647	1.56029	3.12785	2.00305	0.062113	1.9416	2.1446	2.3551	1.63256	1.35298	1.7553	2.08271	1.09847	1.55571	2.96371	2.7547	2.79332	2.4746	1.93531	3.77299	1.46136	3.82118	1.8456	3.43155	3.32863	2.16501	2.4398	2.99034	3.10097	3.53794	2.92321	1.41421
1.53355	1.21494	0.956768	1.12321	0.989452	0.642307	1.9411	0.875252	1.83865	1.32073	1.45412	1.15976	1.93265	1.77048	0.896253	2.34279	1.49674	2.97022	2.5824	2.42452	2.66032	2.67187	2.58093	2.72094	2.83154	1.76434	1.81404	3.35942	3.33456	2.99918	2.87679	3.90348	1.40431	3.87059	3.65264	3.43452
1.51191	1.04782	1.78376	1.61517	1.38197	2.16179	2.11805	1.82222	1.28565	1.93182	2.20639	1.32621	1.95006	1.4081	2.38732	2.23343	3.2049	0.274874	1.03197	0.92268	1.04003	1.25782	1.17634	1.10682	1.087	2.40514	1.04627	2.08603	2.26678	2.77307	3.30862	2.94634	3.9835	3.35935	2.48991	4.31567
1.65097	1.33224	1.72009	1.4813	1.81024	1.72254	1.2205	1.33516	0.723622	2.04611	2.09021	2.29958	1.92491	2.05343	2.28454	1.91376	1.40462	0.333333	0.922253	1.24197	0.92564	0.724896	1.17813	0.666841	0.897271	0.731044	0.5	1.86595	1.5095	1.46734	2.12621	0.896948	1.39589	2.67419	2.32812	3.42874
1.15759	1.52572	1.08275	0.918809	1.17754	1.05597	1.36697	1.10157	1.64049	1.65643	1.35951	1.71772	1.47902	1.3956	1.28849	1.15899	1.13308	1.2389	1.0518	1.10114	1.52437	1.20972	1.37108	1.8929	1.40457	2.14225	4.27007	3.32677	3.65944	3.09931	3.19125	3.47766	3.22024	2.37569	2.57853	1.9634
1.83164	1.04792	1.62391	1.56682	1.63433	0.896591	0.539264	1.07782	1.66599	1.89876	2.14816	1.76099	2.39246	1.14259	1.27578	2.58073	2.11878	1.81093	1.36197	1.26891	0.573904	1.51711	0.944885	0.828656	1.16316	0.76523	0.392837	1.77884	2.07951	1.22076	2.31145	1.68955	2.32645	1.61433	1.2357	2.87505
1.31557	1.28091	1.45366	0.628837	1.6901	1.32347	0.902122	0.917112	3.40319	1.71709	1.94735	1.84394	1.58973	2.64893	1.464	1.01415	0.895743	0.304968	1.24991	1.3697	1.79363	2.29179	1.93526	2.16689	1.96048	2.30123	3.12013	3.08044	2.48966	2.84013	2.37413	3.46744	2.33655	1.38913	4.3782	3.71429
2.03417	2.47793	1.27295	1.45906	2.0178	1.85441	1.04607	1.66644	1.44938	1.8517	1.4734	1.77746	1.35579	2.30044	2.42928	2.32547	1.46559	0.103362	2.08068	2.44549	2.05587	2.7822	1.95412	1.43806	1.10569	2.2222	0.725691	2.23502	2.57322	2.2669	2.47246	2.14835	1.8451	2.68681	2.40982	1.66054
1.13467	1.00093	1.10185	1.49665	1.61295	1.15698	1.96614	2.045	1.35526	2.006	2.47272	2.13617	2.5191	2.97931	2.71429	2.25653	3.90068	3.30859	1.78865	0.925565	1.37815	1.99127	1.46637	1.20156	1.98043	1.6871	2.10305	1.77798	2.04723	3.3168	2.3103	2.09183	1.93761	2.28315	2.07453	3.80789
0.883766	1.30916	1.04595	1.16481	1.36511	1.46606	1.52066	1.93234	2.18303	2.08671	1.96331	1.8201	1.99055	1.87609	1.63502	2.08378	2.82311	1.55952	2.52908	2.86034	2.96071	2.29638	2.16862	2.43615	2.40988	2.08959	0.578947	0.83161	1.53711	1.05608	1.18087	1.15269	1.29986	1.13743	0.953699	0.575876
1.07075	0.964369	1.13465	0.814853	0.917055	0.890736	1.70198	2.3036	0.371478	2.05324	2.1111	2.09106	2.28337	1.45031	1.66241	2.74656	1.79421	4.93964	1.53832	2.22811	1.54159	1.89613	1.69365	2.87543	2.43111	1.68711	2.85316	1.64546	2.29242	1.77867	0.947733	1.28743	2.47691	3.09415	1.14412	0.526134
0.776511	0.815181	0.930617	0.902884	1.02542	0.916624	0.674058	0.861671	0.223607	3.07413	2.4672	2.97331	3.1745	3.17609	2.63236	2.67629	3.09891	2.23607	1.84382	1.55788	1.76817	2.09372	1.81092	2.59725	1.29296	0.822118	5.06211	1.9473	2.22123	1.81936	1.91734	1.70165	1.80238	1.45827	2	5.21749
2.08382	1.91788	1.82545	1.14556	1.61822	2.17846	2.09687	0.584723	3.04138	1.86592	1.74238	1.9613	2.53781	1.93311	2.69318	2.84454	2.1333	3.68964	1.06626	1.4898	1.52494	1.53132	2.81588	3.6138	1.61384	0.836672	3.36018	2.12691	2.13651	2.42214	1.89621	3.24481	2.36958	2.04386	2.61545	4.09692
1.82908	2.13185	1.64081	1.58167	2.15157	1.40434	2.53327	4.11953	3.3541	2.78333	2.20595	2.61648	2.39723	2.00212	2.9254	2.55013	1.67596	1.30052	2.38881	2.08425	1.57373	1.61793	1.99603	3.07711	1.70645	2.40654	2.54951	2.72903	2.28905	1.91069	2.25995	2.07331	2.80684	4.15318	2.12545	3.37345
1.6695	0.707491	0.876266	1.33993	0.944161	1.17269	1.07661	1.92833	0.942809	2.14367	1.92146	2.06251	2.5742	2.18971	2.39603	3.10728	2.33449	2.1988	1.62693	2.28412	1.63653	1.44307	1.68612	2.41801	1.49468	2.27824	2.61774	1.85491	1.37631	1.42172	1.77761	1.46635	1.56553	1.44416	2.64527	0.485118
1.61163	0.989044	1.12077	1.46201	1.49754	0.953822	0.671979	1.62128	1.47615	3.66504	3.68664	3.41299	3.36118	4.28391	2.81201	3.99147	2.20457	3.81608	1.94109	2.32869	2.2498	1.59419	2.32577	2.61899	2.60464	2.16282	4.42295	2.57406	2.63834	2.5872	3.67146	3.95658	2.11212	3.29964	3.19545	3.75798
1.16428	1.16441	1.12196	0.860224	1.02095	0.962383	1.10149	0.509105	2.87084	2.68088	2.48189	2.02093	2.93103	2.52685	1.84458	2.74831	2.98023	1.11803	2.15461	2.12938	1.95293	2.74206	3.16105	1.77453	1.50129	1.45702	1.84565	2.35864	1.73972	1.75707	1.92973	2.36443	2.09565	2.41285	2.47523	1.41421
1.40763	1.50099	1.43203	1.65703	0.9759	1.00801	1.64811	1.13149	0.793853	2.27407	1.51978	1.87614	2.64593	1.94926	1.59388	1.90436	1.98855	1.92851	1.91216	1.43809	1.4413	1.39419	1.42559	1.72496	1.86928	3.22862	2.55028	1.81663	1.76769	2.10624	2.06419	1.89219	1.37026	2.06412	2.53322	2.53616
1.74979	2.41241	2.27878	1.66798	1.25621	1.09901	3.05256	4.34176	2.69542	3.62212	4.1906	2.83114	3.4536	4.06721	6.72681	4.60097			1.40575	0.743251	0.893501	0.847824	1.33146	0.887862	1.38612	1.09418	0.139754	1.83175	2.34743	1.87227	2.48713	2.23463	2.20499	1.49319	2.02395	2.04046
2.54373	1.70869	2.51877	2.9128	1.5011	1.24648	1.73773	1.63636	2.91548	1.83192	1.76948	1.54212	2.07926	1.77667	1.71959	1.96044	0.821225	1.78213	1.548	1.54832	1.76871	1.04462	2.59915	1.43324	1.88208	1.25244	0.658539	2.71457	2.90174	3.22531	2.69637	3.24075	3.43933	3.51428	1.96888	1.83523
1.20118	1.44005	0.871302	1.53225	1.06994	0.82963	1.49059	0.911612	1.01242	1.96136	1.95085	2.41646	1.86088	1.52268	2.44914	1.17193	2.42423	1.78885	1.45114	1.21025	1.17697	1.45921	1.0401	0.770862	0.965618	0.957396	0.894737	2.42843	2.0218	2.16483	2.29369	2.41097	2.60453	2.01903	0.725705	2.9062
0.834224	1.12999	1.43379	1.34334	1.00263	0.716138	0.7425	0.653991	2.69258	1.4089	1.26453	2.01316	1.68428	1.90494	1.98866	2.00746	1.24309	1.32343	0.964845	1.10184	1.07353	1.20985	1.06313	1.51082	1.84309	0.929191	0.316527	2.35181	2.56188	1.70207	1.76921	2.94922	1.2388	1.9996	1.26932	3.69513
1.11347	1.17548	1.37923	1.56744	1.4941	1.32446	1.18289	1.98342	1.58114	1.93689	1.8735	0.942532	1.94088	1.59161	0.868285	2.15209	1.27378	1.11803	1.09288	1.18078	0.733733	0.611784	1.09408	1.00955	0.715813	0.435425	1.33003	2.50018	2.64165	2.09126	2.3129	2.07361	2.40742	2.69494	2.05184	3.40821
2.03665	1.62821	1.53273	1.58948	1.18032	0.954904	1.35008	0.777568	1.55655	2.03272	2.28851	2.3818	1.98706	2.12069	1.90491	1.68008	2.26084	5.40833	1.46739	1.76838	2.08712	1.90153	1.35376	1.88054	1.05805	0.883567	1.57003	1.71664	1.66332	1.59166	1.82881	2.55458	2.43742	2.42216	1.19458	3.53553
2.12991	3.1346	2.32646	2.78008	3.44191	2.97857	3.48935	3.18197	2.07635	1.47609	2.29961	1.74862	2.10381	1.96252	1.48031	1.01397	3.85606	0	1.47864	1.27623	1.23623	1.20809	1.311	1.30542	1.62737	0.518132	1.28358	1.97048	2.08722	1.77411	1.35871	2.26791	1.65815	1.58827	1.65859	0.494975
0.900175	1.11122	1.05309	1.15669	0.815262	1.05694	0.655893	0.867981	2.06861	1.67582	1.37169	1.55539	1.77407	1.37209	1.05573	1.73479	1.64646	1.22726	1.37186	1.31288	1.44362	0.936494	1.32603	1.56549	1.24417	1.1154	2.06345	2.94608	2.75317	2.97439	2.92517	3.99714	3.91861	3.02125	3.20948	4.21678
0.985721	1.00749	1.16092	0.854737	1.14753	1.01933	0.943749	0.965988	1.10955	1.88035	1.73818	2.38929	2.1025	2.42571	1.76728	2.34017	2.53467	0.592195	1.53285	2.05444	2.19736	2.41691	2.82955	2.31597	1.30789	3.1099	2.29017	2.10124	1.60919	1.94788	1.75343	2.14944	0.895801	1.38351	1.27763	2.91548
3.64626	4.19962	3.38329	4.36575	3.71708	3.93304	3.72888	4.51261	3.8261	1.08398	1.48876	1.07916	1.2876	1.40768	0.706522	0.993013	0.646767	2.03164	1.60971	1.37047	1.2774	1.3409	1.29744	1.61433	1.61108	1.99056	1.35422	0.954889	1.48499	1.17146	1.09019	1.6009	1.19786	1.5364	1.75971	1.01856
2.10787	1.76575	1.85902	2.16049	1.63848	1.65509	1.14582	2.7733	2.00086	1.58222	1.33974	1.43982	1.9889	1.58763	1.7362	1.36722	0.497362	1.20696	1.60108	1.64096	1.70305	1.18563	1.18543	1.54057	1.76504	1.71115	3.51584	1.20665	1.80049	1.62278	1.44382	1.99306	1.69711	0.752512	1.7959	1.77591
1.34182	2.15555	1.89359	2.17956	1.37095	2.22277	2.45247	1.09527	1.30979	2.79452	2.28923	2.75186	1.73594	1.96702	2.14593	1.05321	1.51379	2.91548	0.933026	1.22297	1.02293	1.02327	0.831744	1.04731	0.967038	1.17333	0.948829	1.2641	1.69496	1.41002	1.76793	2.04098	1.65581	1.03932	0.888399	1.22049
1.28591	1.54683	2.18324	1.6886	1.15176	0.953437	1.32694	1.95028	0.871208	4.34633	3.25749	3.49972	3.04391	3.78759	3.84664	1.83125	2.07971	3.68179	0.861695	1.0064	0.985148	0.913827	0.957447	0.955603	1.28186	1.21979	1	1.6962	1.23055	1.40409	1.30759	1.80868	1.63593	1.46065	2.13514	3.40139
1.35239	2.00063	1.71704	1.82103	2.23346	1.36703	1.6815	0.989229	2.88304	2.73214	2.62521	2.67782	3.20778	2.57317	1.93132	3.71027	1.6881	1.53659	1.87286	1.56307	2.09388	1.4779	2.38881	1.83941	1.82659	1.2587	1.82596	2.10433	2.32199	1.59876	1.96754	3.90953	3.53559	2.23558	5.07229	4.22094
1.16955	1.65739	1.17719	1.17962	1.40032	1.0237	0.487579	0.705108	1.60073	1.4625	2.2422	1.91114	2.19219	2.56425	2.34537	1.91844	2.56579	1.01721	1.09555	0.869903	1.10312	0.885579	0.922751	1.298	1.03593	0.296789	1.00957	1.43887	1.56814	2.03097	1.50542	2.12995	1.43324	2.16361	1.54617	2.02096
0.698247	0.807961	0.645184	0.766287	0.641144	0.817398	0.567884	0.882166	0.561339	0.890832	1.24336	0.856971	0.822611	1.28981	2.1092	1.6324	1.12821	0.186016	1.52943	1.17337	1.41881	1.25515	0.981502	1.02117	1.64549	1.17424	0.277778	1.61333	1.98376	1.36189	1.80546	2.41511	2.36139	4.28746	2.41912	3.60555
2.0441	1.96989	2.27854	2.11942	1.75858	2.37813	1.59171	3.5597	2.06155	1.50018	1.14828	1.05364	1.26018	0.816176	1.39681	1.36672	1.16076	1.31111	1.30629	1.28521	1.34052	1.39069	1.46092	1.24621	0.760916	0.4131	0.313526	2.28325	2.84712	2.17687	2.11743	2.71682	3.1129	2.74055	2.56906	3.96232
1.13953	1.69167	1.71384	1.6469	1.77784	1.57969	0.608463	1.17214	1.07935	1.82762	1.18011	1.29426	1.51909	1.6335	1.95245	1.88293	2.28415	0.979121	1.25148	1.12477	0.568376	1.55308	0.909083	1.53968	1.88472	2.16307	3.43548	2.54705	3.41968	2.5369	2.82885	3.26571	4.07361	1.86637	3.94555	3.87702
1.28509	1.41629	1.64858	1.44622	1.42918	1.05894	0.723688	1.09918	0.485913	1.75334	1.70419	1.3001	1.66966	1.73925	1.9131	2.00103	1.75163	0.455007	0.880825	1.16392	1.2162	0.681105	1.28542	1.49287	0.834814	0.75717	1.78897	1.88733	1.51502	1.65538	1.79262	2.12361	1.44284	1.08074	1.2664	1.67278
0.939436	1.43433	1.38993	1.67957	1.53369	1.79312	1.25241	0.915171	0.787425							1.41421			1.308	1.67702	2.14083	1.41056	1.38747	1.16584	0.71638	1.26852	1.76422	2.4861	2.46218	3.05264	2.64853	3.7404	3.10626	2.56325	2.15277	3.38944
2.34324	2.57861	3.09773	2.0643	2.25007	2.55618	5.13127	3.50266	1.36538	1.66598	1.97705	1.01661	0.623886	0.972573	1.72904	0.517323	1.2904	0.419026	1.74943	2.60745	2.03011	2.08701	2.66918	2.11056	1.17184	1.79649	1.93021	2.4809	2.06702	2.14615	1.93058	2.8242	2.54582	2.29919	2.46646	2.88025
2.64975	4.26694	2.91153	2.82817	3.31408	2.08825	1.817	2.5	3.64005	0.961221	1.35997	0.960762	0.612522	0.937135	1.0804	1.57344	1.01112	1.54516	2.17731	1.98844	2.05605	1.95846	1.97454	1.69807	1.33008	2.41244	0.949334	2.24288	1.57023	2.4505	2.5956	1.68919	0.945326	2.51205	1.70606	2.6447
2.78654	2.91218	3.94066	2.96686	1.34717	2.53551	1.7829	0.835183	2.9699	1.95666	1.95767	1.9849	2.05716	1.82008	1.75322	1.90577	4.43118	1.27475	1.01466	1.53718	1.21512	0.711493	1.11563	1.15749	1.13985	1.15282	1.17686	3.93737	3.76414	3.81848	3.4173	3.40113	3.1736	2.56051	5.83557	3.16228
1.95747	2.08073	2.39353	1.95938	1.79333	1.75273	1.5852	2.46893	4.56207	2.33803	2.56235	3.19904	2.88132	2.66094	3.33794	3.67482	3.31674	5.29413	1.32496	1.73503	1.38783	1.34691	1.13277	1.06381	1.57917	0.75674	0.956236	0.844066	1.04894	0.936348	0.733946	1.10668	0.911976	1.22415	1.65911	2.24324
3.64375	2.67342	3.97141	2.79679	3.2913	3.63722	3.64292	1.76127	4.60977	1.35934	1.23707	1.36249	1.12672	1.30173	1.33339	0.745175	1.19145	2.50799	1.33774	1.75742	1.08804	1.54988	1.57025	1.40517	1.88303	0.609016	2.08637	2.32875	2.04545	1.70528	2.20589	1.89841	1.52649	1.96688	1.72231	2.88139
2.81913	2.03942	2.58737	2.47911	2.22719	1.82441	2.62896	3.02227	2.39604	1.56552	0.899609	1.69704	1.26018	2.43279	1.38883	1.43546	1.31709	1.11803	2.26365	2.16901	3.08896	2.88324	3.07357	3.27519	6.1167	3.59749	6.59966	3.46963	2.94594	2.67355	2.88366	2.83459	3.38636	2.4012	4.36644	3.32131
1.70701	1.47712	2.2099	1.59233	1.98486	2.72729	3.31637	1.06309	0.860114	1.49287	0.966506	1.66803	1.40989	1.22306	0.795195	1.20851	1.17025	2.13726	2.01516	1.63019	2.22494	1.72543	1.80545	1.54777	1.26159	1.04355	0.97828	1.83008	1.64871	2.47695	2.62916	1.46466	1.94091	1.33648	2.77588	0.447903
0.590643	0.931543	0.62962	0.658064	0.624844	1.04942	3.02636	1.20711	0.642824	1.39754	1.4706	1.07945	1.3182	1.35095	0.878166	1.63459	2.11505	1.51859	2.07451	3.29349	2.61163	3.56097	3.88508	3.06979	2.89388	0.852604	3.14754
1.51221	2.52759	2.02732	2.95627	2.33647	2.73365	1.86624	2.01015	2.40315	1.45432	1.68878	1.98392	1.73847	1.43859	1.53433	1.56934	2.34949	0.764853	3.97873	3.74081	4.40357	4.38897	3.45529	3.87609	3.36136	3.66368	4.14029
1.63808	1.55337	2.18556	2.22194	2.69313	1.82508	3.05064	3.36464	4.42915	2.47877	1.85922	1.69327	2.12073	2.15444	2.86219	1.75464	1.79046	2.73004	1.64006	1.75016	1.86109	2.25428	2.90305	3.19244	2.59989	1.32773	1.7619
3.40587	3.35699	2.3444	1.89572	2.28415	4.05369	1.92737	1.01361	0.745356	0.621089	0.839895	0.784572	0.949281	0.603626	0.80183	0.39572	0.0642824	0.176777	1.31621	1.5237	1.7318	1.70836	1.68337	1.76477	1.85153	1.94794	2.46127
2.81485	3.40298	3.99727	3.1053	5.03755	3.55652	3.33666	4.27403	2.77378	3.01518	2.45432	1.48197	2.06556	2.03032	1.4819	3.21523	1.15823	4.77451	0.822617	0.783839	1.02798	1.06235	1.41927	1.23256	1.11725	1.18488	1.08985
2.84379	2.74133	2.68978	2.33011	3.04749	3.11545	2.65187	3.08786	4.272	2.30918	2.56702	1.73203	3.39641	2.59549	1.6835	1.98571	3.31718	1.41421	1.36058	1.00833	1.96144	1.28883	2.04772	1.47058	2.71092	1.61803	5.29619
3.11726	3.25554	3.18915	3.93368	3.76571	2.8975	1.79702	1.64451	1.69732	2.22976	1.57952	1.84377	2.26184	2.42439	1.96209	1.71689	2.90311	4.47214	0.957909	1.18221	0.974702	0.951262	1.28387	1.20857	0.857588	1.84575	0.920677
1.60862	1.60523	1.37164	1.90917	1.73414	2.17372	1.77321	2.1089	3.20948	2.10095	3.28601	3.91214	3.09352	2.4119	3.64941	1.56625			2.43335	2.28895	2.26595	1.61336	1.32309	2.11977	1.56453	2.30959	3.72526
2.28749	2.46462	2.44429	1.86883	2.7016	2.25295	2.39269	3.26182	1.50407	3.15278	2.74121	2.00981	1.98275	2.01638	2.39633	3.57946			2.57067	2.36793	2.75294	2.50062	3.00616	2.61411	4.27561	2.98268	2.59294
3.54697	3.99241	3.71029	2.97133	2.90933	2.9395	4.91807	3.75051	3.05595	1.95074	1.64319	1.58026	2.03115	1.09766	1.52589	1.76786	1.7937	1.53364	1.24956	0.935436	1.04935	0.959773	0.832554	0.943578	1.22402	0.769722	1.60816
4.03367	2.64692	3.97133	2.69141	3.27653	4.2294	2.77553	3.57054	2.91548	0.92258	0.985289	1.06849	0.735695	0.933058	0.889733	1.07884	1.04057	0.713979	1.65702	1.74525	2.10418	1.69784	1.65855	2.02198	1.81799	1.68679	1.04348
0.844765	1.18933	1.10114	1.25647	1.14547	0.975873	1.03098	0.388739	0.528603	0.578206	0.618518	0.871843	0.87752	0.524772	0.392815	0.918865	0.476434	0.31241	1.30892	1.87268	1.73766	1.58635	1.53495	1.83232	1.32287	1.28476	1.06144
									0.869024	0.998226	1.12516	0.79106	0.868838	0.966202	0.82797	0.81582	0.243311	1.54535	1.4868	1.70279	1.16291	1.62099	2.22722	2.49677	1.48712	1.27281
									1.37465	1.473	1.61401	1.15399	0.936991	1.30936	1.52782	1.18544	0.187414	2.76744	3.50285	2.56634	2.64773	3.73426	2.7332	3.05302	2.59374	4.85341
									1.04514	1.01428	1.00077	0.883441	0.994639	0.738631	1.12251	1.27748	0.468993	3.69093	2.82123	2.08879	3.39355	3.08108	3.96707	2.04802	4.02184	6.20987
									1.06198	1.436	2.37503	1.50891	2.2832	1.90266	2.72346	0.426749	0.815479	3.17125	3.49566	3.06016	4.04823	2.55025	3.13719	3.24371	3.65118	1.69967
									0.856425	1.3354	0.996294	1.18017	1.85631	1.44592	1.63509	0.460223	1.79008	1.35724	1.62274	1.90243	1.73182	1.70003	2.57845	2.25473	0.366199	3.41692
									1.50172	1.72926	1.40548	2.11422	1.78376	2.29122	2.63662	2.9036	4.74879	2.81176	2.51654	2.11138	2.26007	1.57427	1.96887	3.09675	1.61023	3.08971
									1.8051	2.02233	1.46966	1.35347	1.93281	2.37405	2.27708	2.18781	4.30116	2.69432	2.49653	2.17009	1.63723	2.7699	3.07133	2.43745	2.49092	3.60555
									1.2106	0.91351	1.37075	1.34722	0.770925	0.921313	1.36822	1.69659	1.13188	1.73561	1.80394	1.96323	1.6339	2.02249	1.81852	1.84045	1.33821	2.53549
									2.20192	1.83858	1.37317	1.42225	2.13211	0.869286	1.22167	2.53125		2.78239	2.20175	2.70314	2.15204	2.96781	2.44019	2.4102	3.18482	4.2638
									1.28776	1.36413	1.09215	1.69713	1.77531	2.10701	2.16937	3.31562	2.33889	1.49821	1.75656	1.61842	1.29394	1.20865	1.41068	1.97494	1.92953	1.30171
									1.07714	1.006	0.718376	1.06241	1.24496	1.00552	0.537414	0.643565	0.142176	1.72589	1.4077	1.1757	0.912046	1.36168	1.53263	1.85136	1.59733	1.73074
									1.61573	1.34676	1.45712	1.4897	2.51413	1.84128	1.29106	1.75289	4.03113	1.83775	2.86068	1.77639	1.85623	2.70284	2.68735	1.31061	1.4319	2.14683
									0.779915	0.855555	0.843672	0.788418	0.846564	1.05937	0.952237	1.33224	1.94808
									1.45648	2.08451	1.37032	2.70223	2.3267	1.18035	1.58824	1.33245	1.83324
									1.0129	1.6057	1.07396	1.2047	1.83494	0.944999	0.559272	1.15716	2.53037
									1.05373	1.44722	1.66016	1.5078	1.72996	1.62115	1.19361	1.66014	2.3239
									1.55625	1.90486	1.23366	1.2259	1.74527	1.40536	1.13056	1.1385	0.75357
									0.698298	0.593044	0.635021	0.867141	0.82259	0.933427	1.18684	0.403632	0.701066
									1.49745	1.74904	2.06338	2.24393	2.21886	1.40747	1.8365	2.66314	1.32395
									1.65714	1.7839	1.3855	1.7885	1.75724	1.30491	1.85826	1.29535	1.32448
									1.41515	1.33204	1.91872	2.12773	1.66402	2.44519	1.87399	2.89154	0.475576
									1.77587	2.53948	2.78349	1.35344	2.45407	2.1281	4.15064	4.05096	1.46587
									0.988984	1.62518	1.73238	1.50871	1.76473	1.59212	1.35603	0.369329	0.499307
									1.94008	1.9976	1.88405	2.40216	1.71366	0.939744	1.02016	0.7078	1.36443
									0.876329	0.874064	1.29976	1.37253	0.970808	0.967354	1.76098	2.07507	2.03161
									2.8309	1.55879	2.10298	1.79012	2.02018	3.12063	2.06878	2.85589	2.88292
									2.8683	2.5462	2.49328	1.79442	3.86648	2.50067	2.81857	1.61026	5.29413
									1.53743	0.913825	1.14339	1.25319	1.19786	1.09936	1.2231	1.41009	0.948683
									3.1099	2.32391	3.16487	4.21973	3.26625	3.51365	2.4515	1.42559	1
									1.20488	1.59191	2.63976	1.59133	1.21878	2.40657	1.67693	1.1484	2.65231
									2.35662	1.65727	2.40985	2.32156	2.02556	2.5543	2.92423	3.14317	3.93954
									2.18541	1.30777	1.75819	1.84167	2.00982	1.66139	0.732608	2.38683	0.279508
									2.59137	2.59287	1.9496	2.3812	2.40938	2.03396	3.01295	3.15184	0.469016
									2.2049	2.64299	1.94804	2.0783	2.01799	1.93154	1.99357	2.14586	2.37037

## Sheet: Fig.3c - nongrid
LAG ACROSS PARTITIONS - NON-GRID CELLS
nTG-y									nTG-a									APP-y									APP-a
Lag #1	Lag #2	Lag #3	Lag #4	Lag #5	Lag #6	Lag #7	Lag #8	Lag #9	Lag #1	Lag #2	Lag #3	Lag #4	Lag #5	Lag #6	Lag #7	Lag #8	Lag #9	Lag #1	Lag #2	Lag #3	Lag #4	Lag #5	Lag #6	Lag #7	Lag #8	Lag #9	Lag #1	Lag #2	Lag #3	Lag #4	Lag #5	Lag #6	Lag #7	Lag #8	Lag #9
2.18667	2.8402	3.0377	2.47683	1.59439	2.20495	2.39956	4.15857	4.73157	2.73367	2.14376	2.65892	1.77393	2.51348	2.19231	1.52486	2.04138	1.61245	1.89463	2.73976	2.52078	2.63776	2.38051	1.61623	2.93986	2.83315	2.74146	2.42633	3.05324	2.81378	2.2079	2.91376	2.79857	3.63965	3.82955	3.41481
2.05913			3.60555	5	3.79373				1.91511	1.787	1.53951	1.46601	1.50139	2.3359	1.18007	1.79379		1.72393	2.16847	2.34948	2.4328	1.41361	2.11981	2.43101	2.40207	3.51584	1.77828	1.50616	2.10421	1.61871	1.27746	1.42302	0.824869	1.32245	4.6269
2.39655	3.11897	2.53947	2.44381	2.46108	3.40551	4.33242	2.11366	0.823217	2.95411	2.15166	3.18508	2.71274	3.32985	3.4483	3.9372	3.45167	3.64005	2.79696	3.02142	2.78101	1.44931	2.33129	2.77692	2.95662	1.2209	2.24392	2.32418	1.63303	2.02335	1.86762	2.27894	1.7888	2.55361	1.87211	1.11803
3.60388	2.81784	3.58635	2.68094	3.37249	2.39753	2.39682	1.72192	4.24264	1.83583	1.51744	2.03067	2.23412	1.70063	1.77364	1.86524	1.83531	0.547377	2.06759	2.1477	2.47705	1.94652	1.93203	1.23678	1.89871	1.11607	1.47461	1.39699	0.964092	0.765087	1.54116	2.13971	1.22385	1.16309	3.08048	1.29133
1.60029	1.80441	2.58763	1.68674	1.62989	1.60758	1.96391	2.7506	4.33149	2.88787	2.14775	2.30794	1.78471	2.67308	2.3445	2.77755	1.83581	1.8662	1.51339	2.9319	2.11065	1.06169	2.14761	1.41462	1.19687	1.19061	0.851469	2.46658	2.26134	1.90631	2.04452	1.28902	1.81286	2.25311	1.48925
2.19304	2.68823	2.38246	1.97114	1.51234	2.2263	3.09802	3.11894	2.23607	2.4159	2.39983	2.34336	2.72536	2.77853	2.7556	1.62231	1.32668	1.10823	2.93437	1.82847	2.26611	1.84129	2.41342	2.15141	3.0509	2.68156	2.82843	2.2338	2.61044	2.66938	3.47872	2.74279	3.16168	1.74381	1.88652	4.05287
3.60901	2.56777	4.38293	2.88785	2.07717	2.90414	3.28599	3.34154	1.61555	2.96029	2.2613	2.1984	3.10873	2.59488	2.66549	3.35329	3.09776	3.07912	2.11803	1.88885	2.58744	2.64251	2.58477	2.42019	2.86882	1.24379	1.68077	2.82142	3.63721	2.80485	3.49234	2.7535	2.33448	0.915119	2.87893	2.69258
3.16923	3.13404	1.69204	3.35919	2.2506	3.37807	4.14266	1.36237	1.02653	2.56733	1.93216	2.81871	3.58816	2.96455	2.35702	3.43916	1.92535	1.65647	2.12743	1.4191	1.42699	1.73239	2.14288	1.50487	3.06511	1.95711	3.11223	2.25689	1.69983	1.93239	2.27402	2.49883	2.53585	2.60886	1.55024	2.2629
1.07415	2.21294	2.39774	2.81907	2.61945	2.7603	3.91639	3.30488	1.87151	1.78464	2.39682	1.78734	2.04151	1.90954	2.00447	3.06941	3.17629	1.82112	2.16292	2.33429	2.07118	1.84767	2.00713	2.41056	0.994997	1.25976	1.09961	2.14003	1.82447	2.05073	1.74903	1.87681	1.63808	1.18016	1.47804	2.56
2.369	2.26589	1.79748	2.77825	1.78365	3.17663	3.3032	0.899057	1.49237	2.0098	2.03677	2.7466	2.44674	2.00913	2.1209	1.17133	2.13123	0.608696	2.50412	2.50388	3.48227	2.06661	2.73689	2.22259	2.50519	2.50477	3.09408	2.24329	2.1437	1.61821	2.22074	1.46351	2.63172	0.987931	0.536211	0.669891
2.82405	2.58747	2.78313	3.26589	4.33919	3.0128	4.67564	3.48318	5.02494	1.58202	1.77458	1.4822	1.38159	1.35305	1.46923	0.92765	0.723252	1.28994	1.8312	2.28727	1.79261	1.796	3.20158	2.28026	2.50935	1.63207	0	1.67512	1.99271	2.47182	2.29641	1.75242	2.69577	2.95606	3.35865	4.5
2.9746	2.75911	3.00782	2.79769	2.84084	2.47646	2.96899	2.80262	4	1.06534	1.01105	1.00816	1.04589	0.926961	1.3705	1.37895	0.639113	0.687621	2.37991	2.13296	2.13561	1.82818	2.71116	1.72166	2.89907	2.50126	2.0125	1.96191	2.43845	2.23963	1.84025	2.13418	2.82843	3.69366	2.23041	2.73086
2.15933	1.77382	1.89719	1.80517	2.48737	2.51889	1.8349	4.36969	1.22179	1.83385	2.02839	2.68801	2.62089	2.31314	2.0587	2.67784	3.01199	1.78754	1.99861	2.4991	2.49599	1.73421	1.09817	2.47335	2.49722	1.83341	0.348962	2.30921	2.36887	2.09038	1.95879	2.71145	3.69147	4.13497	3.16252	2.1728
1.76224	3.11341	3.31643	3.74335	2.87718	2.81673	2.77184	2.69731	3.16789	1.20146	1.39071	1.49559	1.8992	1.27246	1.44751	0.956229	1.03607	0.973199	2.81947	2.20303	2.82317	2.78244	2.98226	4.04495	3.09801	3.97939	2.5	3.4632	2.79646	3.25547	1.95116	3.2502	2.30915	1.56556	2.54929	2.88617
2.10084	2.27995	2.50244	2.79053	2.28462	2.86095	2.23061	4.59129	3.57805	1.43456	1.89232	2.3306	1.7111	1.95982	2.0724	1.45461	1.11041	2.85277	1.36726	2.35145	2.87485	2.73307	3.26145	3.3432	2.78958	2.86156	6.37377	2.40603	1.76924	2.01734	2.76431	2.40807	2.88984	2.64433	1.86455	2
3.09619	2.46403	3.02353	2.21087	3.95434	2.17767	3.28223	2.38359	3.86501	2.12556	2.45909	2.7368	3.22441	2.93389	3.64886	1.93467	2.19529	2.13437	2.72495	2.34423	2.82433	1.97658	2.25487	3.62694	1.80721	2.86698	1.26491	2.22222	2.26122	1.92873	2.72568	2.34999	1.74941	2.11434	2.47564	2.48766
2.78825	1.97846	2.53907	1.8447	2.64279	1.48281	3.03364	2.8912	0.707908	1.63896	1.75602	1.77336	2.34533	2.42052	1.97241	1.90614	0.925834	3.90512	1.27868	1.55588	1.82201	1.63563	1.44062	1.08038	0.693355	1.16542	1.56485	2.50343	2.4451	2.76877	2.8979	2.01564	2.58752	2.10028	1.29285	5.5921
1.8376	2.8062	2.97666	2.99635	1.72944	1.92001	1.77038	2.59422	4.22939	1.23074	1.42575	1.38951	1.14529	1.8002	0.552961	1.28289	2.05112	0.53285	1.23472	1.52155	1.66268	1.41247	1.06555	1.02117	1.11159	1.61325	0.487975	2.74652	3.40977	3.61091	3.99233	4.06736	3.66894	3.79755	3.07039	4.88262
2.05174	1.59266	1.18134	1.67924	1.2421	1.98099	2.01547	2.67781	0.353553	1.63648	1.93954	1.76287	1.20774	1.85043	2.11742	2.0205	2.39274	2.42241	2.39187	2.22754	2.94039	2.59046	2.06944	2.03421	1.76089	2.64272	1.60997	1.87823	2.62269	3.27417	2.64114	3.15939	2.86164	2.48761	4.41919	1.11803
1.95813	1.69703	2.00562	1.63592	1.8621	1.57121	1.49383	0.939348	2.23838	1.93924	2.33865	2.10472	2.56469	2.13875	2.90029	1.79969	1.5908	2.60241	1.92941	2.18831	1.15184	2.01303	0.772011	1.61385	2.89911	0.924696	0.477011	2.06258	1.95746	2.58088	2.6001	2.55684	1.30865	1.98324	1.91857	4.29534
2.20783	1.96999	1.95955	2.51504	2.06912	3.08363	3.38839	2.03224	2.51906	2.34111	2.32211	2.02139	2.4356	2.40713	2.10228	1.82722	2.04196	3.10927	2.01701	2.11596	2.21153	2.12645	3.34177	1.7951	2.26449	2.76158	1.83278	2.80678	2.88397	2.40971	3.25552	2.26928	2.13139	3.12295	2.95906	2.03725
1.60228	1.27795	1.37871	1.34193	1.92745	1.1365	1.88536	1.92544	0	1.90286	2.42175	1.90767	2.11834	2.06657	1.87312	2.18561	1.73266	1.82057	2.19095	2.52287	1.94187	1.925	1.39245	1.76538	1.64788	2.37	0.235702	2.71132	2.07725	2.27272	2.64803	2.07274	1.67905	2.90011	2.97842	2.5368
1.21089	1.27782	0.856673	0.706575	1.52244	1.52537	1.64183	0.535803	2.82632	1.94196	1.81023	1.41949	1.73566	2.24379	2.06149	2.023	3.04607	2.24549	1.58806	1.68245	1.32328	1.43954	1.60308	2.30476	1.7536	1.44035	1.15417	2.77473	2.04896	1.59103	3.08464	2.21627	3.01368	1.90179	2.80278	1.65254
2.71423	2.36058	2.93272	1.75648	1.99593	1.47083	1.43385	2.14695	0.776991	1.45695	1.48587	1.55615	2.21273	1.79792	1.58232	2.44547	0.92061	1.95271	1.67833	1.75569	1.17374	1.29782	1.26818	1.87735	2.53128	1.44862	0.380058	2.74257	2.15033	2.94843	2.62197	2.81086	2.81513	3.30292	1.82203	2.2973
1.77842	2.52661	1.96247	2.3127	1.74896	2.64626	2.27961	2.13253	3.60555	2.23983	1.8765	1.64388	2.04247	2.76955	1.88557	2.46903	1.99382	4.85412	1.73909	1.85865	2.22661	1.78397	1.00609	1.96081	1.40123	2.37071	1.29694	1.5084	2.30053	2.07552	2.48547	2.13323	2.14603	1.97757	1.75872	4.47214
2.33168	2.75716	1.96157	1.69239	2.06398	2.72852	2.32931	1.58571	0.652781	1.38331	1.27832	2.39265	2.02681	1.87695	1.55503	1.4429	0.880156	0.101204	2.05337	2.29144	2.38755	1.60964	1.98726	0.950553	3.27724	1.22831	1.81904	2.25581	3.00345	2.95927	3.01939	2.25598	2.60963	3.27747	3.4605	1.49483
2.05617	1.57934	1.71724	1.71064	2.26954	1.69785	1.78195	1.49488	1.17899	2.57526	2.4445	2.71666	2.65961	1.97625	1.65245	1.8904	2.59223	1.0242	2.88404	2.80582	1.8528	2.18685	2.06019	1.61688	1.96128	2.79502	1.91611	2.70069	2.41908	2.78373	3.17945	3.23052	2.83574	2.27795	1.48947
1.58433	1.39504	1.43434	1.94644	2.2686	1.52552	1.13764	1.42131	0.52411	2.10154	1.74553	2.23255	2.52149	1.92193	0.770677	2.61405	2.44829	1.99477	1.85404	2.23429	1.75633	2.12844	1.64202	2.3783	3.09151	2.66131	1.22927	2.67836	2.01351	2.54055	1.85354	3.10281	2.94167	2.80428	1.81917	3.22597
1.8511	1.72289	2.00013	1.49217	1.71699	1.14474	2.30334	1.5736	1.50212	1.93378	1.54745	2.76688	2.61289	2.75941	2.63084	1.76075	0.0961538		2.2948	2.54207	2.22447	1.63502	2.32593	2.50754	2.36627	2.89649	2.50693	1.26044	1.33532	1.79355	1.26067	1.38582	1.28821	1.32219	1.33625	1.98311
2.07406	2.22827	1.96609	2.53791	1.13399	2.53185	2.15954	1.15668	1.88603	2.67728	3.61284	2.89122	3.33648	2.00612	3.51347	1.51159	4.32962	1.0198	2.11218	2.50413	2.19314	2.47477	2.61428	2.8019	2.85928	1.74963	2.23607	1.82382	1.98192	1.77816	2.15137	2.06284	2.33459	1.64402	2.18531	3.79551
1.99524	2.0567	2.10948	1.18336	1.39025	2.19479	1.01944	1.99549	0.855594	3.05657	2.08703	1.37865	2.65421	2.31843	2.31836	1.20694	2.42622	1.85146	1.78789	1.83823	1.87933	1.92552	2.13092	2.18553	1.25536	2.08093	1.64615	2.06795	1.29531	1.71954	1.37292	2.21465	2.80258	1.56383	2.76483	1.44525
2.17157	1.59581	1.81367	1.31458	1.82754	1.51686	1.69364	1.79686	1.45128	2.04877	1.96033	1.71011	2.33699	1.99345	1.81926	3.36318	1.72076	1.27184	1.60951	2.23454	1.43318	2.13676	2.66218	2.60918	2.11979	1.15881	6.10328	2.08086	1.57723	3.13964	2.49126	3.05165	3.545	3.75642	2.76604	3.92917
1.72882	1.87442	1.3973	2.52791	1.74232	2.88364	3.30322	2.91916	2.33915	2.50595	1.72245	1.39432	1.8408	1.64491	1.46675	1.78537	2.83969	0.57851	3.06855	2.57134	2.85225	3.10081	1.48271	3.10431	2.89582	3.72447	2.02031	1.07901	0.484231	0.459794	0.809404	0.740923	0.988147	0.615906	0.657587	0.415227
2.22052	1.8907	1.56819	1.82365	1.6374	2.39016	1.62705	1.71918	1.77629	3.01009	2.79002	2.48404	2.67135	2.21914	3.26252	2.73318	2.21804	1.72343	1.513	1.3479	1.84111	1.11854	1.43592	1.50167	1.9098	1.41373	0.515376	2.11076	1.76256	1.34334	1.77329	1.65651	1.12484	1.0343	1.57834	1.58893
2.56327	1.50972	2.2093	1.97158	1.7198	1.9482	2.20147	1.40914	4.71405	1.56018	1.05565	0.886481	2.27905	1.20818	0.33836	2.16368	1.06301	0.447214	1.97583	1.48001	1.46008	1.88387	1.64645	1.79006	1.34889	2.07677	1.57571	2.12205	1.93993	3.01022	2.52258	2.11333	1.47427	1.64459	2.21514	2.05087
2.05845	2.14556	1.75053	1.98613	1.66165	1.90409	2.39286	2.39648	4.38432	2.91889	3.11415	2.80196	1.28086	2.99283					1.318	1.42725	1.45621	2.06261	1.74417	1.57355	1.81384	1.53037	1.30797	2.32491	2.67378	3.71809	1.82605	4.00684	3.52524	1.29526	2.50144	1.05409
1.49113	1.3526	1.63986	1.55062	1.714	1.28469	1.31641	1.10418	0.179257	3.17577	3.57068	3.21827	2.19011	3.11746	2.86667	2.38397	4.67163	4.68606	1.70192	1.56027	1.40284	1.13705	1.54248	1.52298	2.2908	2.71134	1.77169	2.7789	2.15182	2.1441	3.10543	2.61931	1.90168	1.31406	2.25173	1
2.5019	2.67709	2.59872	2.36891	2.32507	1.64027	2.34603	1.649	2.22861	2.36249	1.99213	2.82164	2.58549	2.45991	2.91952	2.37063	1.94716	4.53246	0.821901	0.598599	0.59382	0.726552	0.71955	0.598819	0.652668	0.438017	0.238435	2.21097	2.04265	2.45324	1.45669	1.20597	2.53909	1.70225	1.97269	1.29028
2.86396	2.90893	2.53459	3.61215	3.16562	2.938	3.09648	4.15422	2.45264	2.17085	2.51093	2.99941	1.69239	3.54189	1.34454	3.16576	3.37735	5.83095	2.49267	2.17474	2.25806	2.69066	2.48051	2.98852	2.63624	1.4582	0.967703	1.97585	2.73498	2.54672	1.76108	1.79505	1.85378	1.06097	1.22505	1.22793
3.17193	3.17844	2.38644	3.17507	2.26697	2.9743	3.37659	2.01519	1.80278	3.10695	2.59252	2.91964	3.36556	3.84749	3.07128	3.46872	2.50681	0.882547	1.15889	1.22491	1.33071	1.26443	1.08225	0.944147	1.36863	1.35822	2.78489	1.75794	1.57597	0.9022	2.0655	1.83529	2.30701	1.74501	2.38008	1.17851
1.73598	1.54514	1.34981	1.39667	1.7119	1.52835	0.960663	1.0558	0.968168	2.578	2.12673	1.8542	2.45109	1.88236	2.68608	2.77356	1.67443	0.370772	1.54281	1.65815	1.23339	1.74646	1.52078	1.234	1.55395	1.1922	0.819636	2.70429	2.04458	2.95408	2.74161	1.91251	3.1584	2.51942	3.10052	2.33668
2.11034	1.89987	2.482	1.71177	1.79582	2.66089	3.1422	2.34518	4.39327	2.47194	1.87856	1.58203	1.9789	1.60019	2.66982	1.7547	1.37746	2.13125	2.23679	1.89893	2.38836	1.75858	2.09625	2.27566	1.60761	3.1444	2.15903	3.07641	2.91026	2.8942	3.60782	2.23014	2.45674	1.93204	1.02392	1.11803
1.76571	0.846707	0.757591	0.985523	1.3101	0.470437	1.23069	1.36238	0.623166	1.31518	0.992968	1.108	1.05887	1.20895	1.56429	1.06321	1.05542	0.797968	2.22475	3.31124	2.03556	2.57898	2.0514	2.54195	2.36315	1.13875	4.58591	1.97834	1.8935	2.28631	2.65615	2.54006	1.72367	2.01281	2.0667	2.80242
1.12988	1.34534	1.21485	1.2259	0.789128	1.29043	0.875114	0.783374	1.11803	2.23253	2.10751	2.38227	2.458	2.68348	2.56414	1.93775	2.24169	2.28035	2.42092	2.66551	2.13852	2.86807	3.26703	2.64856	3.15408	1.02493	1.65677	2.70395	1.54802	2.57622	1.77323	2.84517	2.38536	1.99051	1.31201	0.691051
1.61697	1.72646	1.42288	1.37149	1.23015	1.46125	1.27249	1.24729	0.712928	2.80548	2.58719	2.25794	2.08139	2.77467	1.58645	1.3347	3.55509	3.27567	1.22039	1.37184	1.13714	1.63686	1.68847	1.20986	1.22036	1.68136	2.51042	2.63441	2.16277	2.21792	2.33675	2.34698	2.90411	1.80172	1.73607	1.48107
1.84062	2.47469	2.61886	1.89702	1.81466	1.64182	1.35685	2.39475	1.55509	1.92809	3.04357	2.57944	2.41254	2.73769	2.53108	1.99005	2.22981	3.87566	1.84265	2.16032	2.96612	2.83091	2.24544	1.99811	2.65629	2.18831	1.5	3.60662	2.64849	2.14092	3.34641	2.82051	4.22879	3.41563	4.44991	2.30868
2.66355	3.10263	2.31354	3.07266	2.37252	2.98454	2.75739	3.64256	1.71594	2.37723	1.72468	2.08864	2.55342	2.41597	1.4564	2.23598	1.4374	2.28986	2.44635	3.45114	3.2781	2.70883	3.02737	2.30347	2.48384	1.90074	2.92072	1.3856	1.27621	1.13923	0.881923	1.17338	1.13684	1.0687	1.75806	0.418019
2.18768	2.2159	1.67625	2.61418	2.71388	1.46678	2.06036	1.54684	1.49958	2.57623	2.63943	3.00247	3.01351	3.02919	2.49122	2.93963	2.75194	3.01144	0.722404	0.893794	0.761343	0.655546	0.586394	1.05959	0.902406	1.55902	0.33702	1.50851	1.08253	1.34981	1.42274	1.21613	1.28544	1.30546	0.840045	0.742636
2.08643	2.6488	1.58275	2.47866	2.97944	2.67223	2.57473	2.43912	1.42042	1.62097	2.49456	2.1452	2.18107	2.43601	2.81579	2.58498	2.90696	4.60865	2.98035	2.39472	1.82391	2.37256	1.62468	3.54765	2.41879	3.90638	1.11803	1.45978	1.53062	1.93096	1.89391	1.32864	1.39931	1.43933	1.66203	0.698771
2.89812	1.66675	2.32505	2.47009	2.44214	2.63057	2.61734	2.60479	0.121626	2.88208	2.55146	2.77618	2.28823	2.61943	1.92288	2.32588	3.2929	5.38516	1.8213	1.50627	1.82875	2.00776	1.98559	1.37756	1.61703	0.611264	2	1.5248	1.44637	1.79367	1.88757	2.05812	1.22126	1.59291	1.57876	1.29017
2.20894	2.61992	2.80877	2.80326	2.82293	2.82963	2.22958	1.02738	1.00969	1.91083	3.15972	2.94239	2.18756	2.48227	2.41172	2.39612	1.57573	5.38516	2.93029	1.70436	3.17396	2.517	1.7479	1.98714	2.59082	2.1172	1.46776	1.74313	2.21806	2.28709	2.86892	1.29231	1.6492	1.74242	2.72485	1.28755
2.66686	2.11845	2.2889	1.6804	1.1975	3.16901	2.07779	1.37042	1.53221	2.14746	2.60055	2.32911	2.67379	1.86282	1.79822	2.98612	3.69321	4.47214	1.97036	1.71494	1.47291	1.55112	2.09007	1.79508	2.85133	3.27814	3.78167	2.29639	2.69873	2.16216	2.72447	1.76359	2.98308	1.242	3.11489	4.03113
2.94844	2.21983	2.38448	3.00252	2.4644	2.1596	2.70748	2.52934	1.33811	1.73525	1.55707	1.22814	1.8019	1.17137	2.44064	1.94312	1.99398	1.04491	2.54631	2.06213	1.56792	2.57704	3.02807	2.4692	2.89293	2.45279	2.69258	2.31874	2.56453	3.04074	2.1214	2.83292	3.41855	3.07853	4.18962	3.15486
2.54146	2.13763	3.24346	2.38232	1.66219	2.36594	2.35549	3.62605	1.84391	3.42766	2.99134	2.47656	3.47595	4.03489	2.31514	2.46585	3.06392	1.13614	2.58858	3.32999	3.10771	2.96776	3.12138	4.18014	4.67611	2.40924	3.54634	3.54335	3.66201	3.21487	1.96095	2.50237	3.58861	3.38039	0.839577	2.46846
2.6496	2.26438	2.53319	2.59426	2.07597	2.51095	3.32352	3.45571	4.12311	2.69998	2.89565	2.72809	2.58093	3.80845	2.34821	1.35279	4.00227	4.06885	1.23845	1.2383	1.32126	1.41118	0.903563	2.13314	1.42226	1.41395	1.75651	2.71132	2.86533	2.82643	2.34148	3.16839	2.74641	2.98197	1.64468	1.98942
2.25951	2.2039	2.10319	2.50321	3.3465	2.1556	1.40067	2.43361	3.80017	2.30746	3.22478	2.49365	1.94007	2.17943	2.64177	2.32614	1.22372	0.747449	4.85341									2.75279	3.04808	2.87449	2.39642	2.58972	2.79294	2.6529	1.98115	2.06218
1.94611	1.49608	1.908	2.19483	1.39985	1.55429	1.59664	1.30304	2.27062	1.23176	2.27793	2.10449	2.08236	1.70094	2.3308	2.18856	5.62725	4.16006	1.66893	1.98606	2.03405	1.54895	1.65012	1.93632	2.09373	2.99303	4.60977	2.3233	2.8664	2.66426	3.30652	2.55271	1.85998	1.82601	1.64806	1.7
2.48641	2.22884	1.72575	1.81387	3.05259	2.18047	1.45201	3.3124	3.93559	1.4829	1.80653	1.23526	2.247	1.61636	1.76623	2.00748	1.39479	2.45497	2.35752	2.77554	2.10446	2.14016	1.8353	1.03729	1.57543	3.21106	3.54356	2.66028	2.59663	3.36579	2.29186	2.89116	2.69684	2.3179	3.89048	3.37474
1.75115	1.53634	1.7547	1.78495	2.20661	1.90515	2.05477	3.70312	0.158662	1.54706	1.41526	1.18045	1.70666	1.48451	1.64291	1.82155	1.84376	1.64123	1.80967	1.62379	2.6832	2.52331	1.70387	3.07805	3.29927	3.01125	6.40312	1.35873	2.13499	2.36295	2.19853	1.77133	2.22642	2.81626	1.88539	2.37345
3.36393	3.00105	2.78616	2.70502	2.92054	2.84612	1.60395	5.06116	6.72681	1.3429	1.65299	1.99345	1.49985	1.29811	1.67527	2.02741	1.81974	2.20101	1.62758	1.48463	1.40866	2.04098	1.61672	1.86609	1.27287	3.3307	1.36091	1.61682	1.57764	1.4426	1.58925	2.08391	2.35995	2.22096	3.14083	5.38516
0.913113	1.01722	1.21091	1.236	0.822159	1.83037	1.84075			3.26952	3.13591	3.26831	3.84879	2.67473	1.82738	4.42905	1.08333	3.80526	1.79942	1.8351	1.91117	2.52802	1.16636	1.3854	1.74421	2.79125	1.37203	2.73539	1.97275	2.04528	3.37684	3.32297	3.19979	2.67672	1.78328	2.85377
1.61967	2.0375	1.73926	2.34785	2.06583	1.21212	1.80626	1.98052	5.60357	2.49886	2.80785	2.6145	2.64287	3.02105	2.58024	2.82819	1.0327	1.4708	2.52284	1.74491	2.31191	2.19278	2.17261	2.49111	1.23259	1.25926	0.267457	1.35029	1.04924	1.0494	1.01004	1.71461	1.89804	1.3539	1.79848	0.57717
1.05429	0.940962	1.31517	1.47996	1.02973	0.337171	0.7877			1.87455	1.61447	1.28334	1.31329	2.33074	2.53949	1.69359	0.597034	1.08929	3.09638	3.51845	3.15549	4.02093	3.91377	3.89476	3.23371	4.39345	0.5	2.16869	2.31258	1.4972	1.85829	1.91268	2.12281	2.16158	1.81669	3.973
2.45753	2.51951	2.36143	2.5217	2.58955	2.85038	1.95951	1.59776	3.26368	2.54325	1.61073	2.12418	2.0981	1.83245	1.90074	1.51683	0.615394	2.29572	2.09008	2.27705	2.24843	3.10881	2.10095	2.4989	2.7357	2.27988	0.623967	1.78663	1.8671	1.89382	2.09933	2.11627	2.4366	2.00986	1.88222	1.49594
3.47045	2.42453	2.55759	2.79983	2.28577	2.44546	2.01384	1.74258	3.54575	2.3164	0.789116	2.34955	1.71686	1.06064	2.21441	1.62041	2.67252	0.931943	2.85104	2.22591	1.69876	1.58065	2.7043	1.68044	1.75007	0.598469	0.79646	2.40439	2.24638	2.44903	2.04811	1.76582	2.49644	1.91278	4.23695	3.45891
0.328608	0.328282	0.373993	0.340864	0.560289	0.515036	0.174399	0.373245	0.73437	2.22355	1.82722	1.91548	3.03847	1.30622	1.27986	2.051	1.94404	2.0897	2.71414	2.14989	3.39061	3.25003	2.4053	2.36905	2.98847	1.61523	2.23607	1.14571	1.20469	1.20708	1.16154	1.18885	1.61347	2.01407	1.92659	3.04138
1.26513	1.73361	1.8938	1.06655	1.5281	1.73327	1.19859	2.24862	4.17	1.71003	1.70467	2.66916	2.12186	1.94279	1.56754	1.69505	1.25017	1.82945	2.45667	2.15765	1.37598	2.22074	2.09274	2.52797	2.56927	1.7659	2.01809	1.50286	2.46726	2.25316	2.29186	1.82886	2.81538	2.42027	3.06718	1.10282
2.0403	1.48322	3.0119	2.43765	2.67167	2.11722	1.32189	1.53802	1.80097	1.22123	1.355	1.36213	1.40402	1.84725	2.23517	1.6304	2.00823	2.18578	2.07135	2.56776	3.12174	3.29728	3.22992	3.53811	3.46615	3.38274	4.4361	2.8061	2.85199	2.82326	2.54349	3.03588	2.67297	2.53518	1.5413	1.81525
2.88656	2.18257	2.91163	2.25461	2.49602	2.51728	2.81068	4.02725	6.36396	2.56376	2.17685	2.78354	2.21756	3.19014	2.26483	2.30086	3.19247	3.96918	1.77087	1.87523	1.48893	1.96715	2.47611	2.87491	3.26725	2.71454	4.20427	1.83877	1.61222	1.30751	1.77841	0.927926	1.23915	1.70276	1.78734	0.838274
2.26298	2.00398	2.32522	1.65055	1.81526	1.12995	2.4266	1.34268	0.412311	1.06503	0.936264	0.808254	0.909876	0.7339	0.757593	0.638812	0.860923	1.25988	1.92901	1.77016	1.84013	1.83688	2.06072	2.00455	1.56078	1.7601	3.47859	2.36213	1.80427	1.27772	2.16599	1.18154	1.96331	1.93218	1.43501	4.28985
1.90096	1.81507	2.567	2.33173	3.05163	2.31881	1.50362	2.23095	5.17506	1.24102	0.902548	1.25647	1.28349	1.00167	0.878993	0.899726	0.83517	0.418208	0.701551	0.625073	0.47052	0.561338	0.636164	0.676922	0.858282	0.723529	0.639473	2.09703	1.80288	2.02363	2.17522	1.67767	2.35116	2.22144	2.43341	4.21745
1.34572	1.38103	1.40892	1.53698	1.91455	2.36095	2.96077	2.77104	1.68503	0.66611	0.597162	0.611037	0.655516	0.681982	0.357218	1.09863	1.26441	0.754125	1.45129	1.71476	2.48026	2.3081	2.23731	1.15332	1.25055	1.21017	4.30013	1.55954	2.43123	2.1038	3.04915	1.55573	1.73782	1.12095	0.996691	0.975392
1.2434	1.65197	1.84014	1.71447	2.09426	1.5942	0.774569	1.07248	0.380952	0.484706	0.733019	0.767604	0.77272	1.04617	0.80547	0.531119	0.461244	0.21095	1.46984	2.11866	1.84307	2.4503	2.15588	1.39371	1.85203	0.193284	1.73145	1.57485	1.02151	1.39274	1.33467	1.6401	1.20501	1.35819	2.03283	2.01556
1.76456	1.2506	1.5264	0.84205	1.05707	1.04807	0.863006	1.44649	0.651691	1.95657	2.20601	2.24723	2.30285	2.0556	1.91529	1.4412	3.07185	1.93575	1.33583	1.64561	1.80273	1.33073	1.54021	1.20439	1.99126	3.07211	1.46438	1.69024	1.49292	1.81636	2.0426	2.24101	3.76194	4.08572	3.36783	5.09902
1.9817	2.26613	2.63481	2.00767	1.63735	1.31098	1.78862	2.07305	1.82946	2.23184	1.84862	2.12472	1.99855	2.64496	2.53413	3.16442	2.70154	3.60055	2.36403	1.6196	2.14496	2.91587	2.31126	2.17245	2.52664	1.6298	2.62906	1.07858	1.04692	1.36015	1.23807	1.38067	1.22765	1.14638	1.4025	1.14321
0.828934	1.0087	0.845142	0.85422	0.837524	0.565187	0.470944	0.332435	0.162185	1.8603	1.65465	2.31945	2.88035	1.80781	1.68735	1.82791	2.37614	1.61245	1.61703	1.07037	1.93218	1.8725	1.90303	1.4279	1.75091	1.40254	3.68107	2.0398	2.03708	1.99821	2.03203	1.65149	1.74583	2.40191	2.46414	0.601245
2.15719	2.69535	1.99167	1.74038	1.78892	2.30529	2.78742	2.62856	2.71229	1.79433	1.90423	1.68213	2.80134	2.31308	2.11607	2.5411	0.372027	2.74791	2.05807	2.64176	2.11008	2.31645	2.05635	0.885308	1.30386	1.0508	0.0972203	1.70245	1.65686	1.65725	1.36133	1.59964	2.36188	2.03436	3.91922	0.947132
									2.02346	2.12489	1.82464	2.52985	1.41711	1.87058	2.68413	3.97392	1.20249	1.84712	3.3764	1.84875	3.19535	1.8075	2.34104	2.49674	0.534617	1.97535	2.18744	2.90106	2.59216	2.0925	1.99766	2.78722	2.68448	2.98961	3.08333
									1.79296	2.23117	1.22909	1.85338	2.42309	1.94057	2.53126	2.43043	2.25733	1.86232	2.54033	1.76099	2.95652	2.47224	1.31247	2.32797	2.89595	2.06068	1.76841	1.64575	1.46486	1.67635	1.88041	1.76977	1.33455	1.82243	1.79393
									2.43906	2.74135	3.00339	2.29736	2.45925	1.44557	1.99481	2.44098	0.774108	1.36414	1.1517	1.31944	2.07244	1.44148	0.914218	0.816727	1.43305	0.797517	2.0996	2.46914	2.16572	2.16495	1.96663	1.30898	1.54732	1.60892	1.1625
																		2.25701	1.8465	2.34095	2.01689	2.33258	2.74706	2.91554	2.42097	2.06155	1.84306	1.8764	2.1371	2.19783	1.18623	1.65865	1.59635	1.35655	1.88571
																		1.89037	2.06977	2.13549	1.50435	1.81657	2.63938	2.37163	1.26612	2.83264	1.89212	1.53918	1.83027	1.98311	2.39955	1.82701	1.2985	1.00581	1.53427
																		2.00746	2.15676	2.86363	2.57801	2.02935	3.26174	3.72743	3.65236	4.93964	1.64498	1.94883	1.65624	1.55709	1.72418	1.53388	1.67971	3.14355	2.87313
																		1.63414	1.64948	1.94959	1.20003	2.38519	2.10866	1.46707	3.46748	4.20648	1.77507	1.63228	2.4727	1.68044	1.67989	2.3007	2.90055	1.82471	0.65027
																		2.43434	2.67319	2.66801	2.36911	2.01629	2.01492	1.88675	3.29465	4.21764	2.24901	2.16069	1.7129	1.85738	1.23404	2.42684	2.02926	2.15561	1.48024
																		1.84566	2.57638	1.74521	1.93594	1.76409	1.99693	1.03056	1.08628	2.04394	2.30706	2.27377	2.62144	2.02377	3.19922	1.79175	2.61538	3.14123	1.59993
																		1.03728	1.46307	1.05725	0.938349	0.828857	1.94749	1.07857	0.235907	1.24808	2.13065	1.55087	1.9023	1.93995	1.31547	1.49061	1.25517	1.44421	1.15453
																		2.00015	3.62673	2.69435	1.87266	2.20684	2.14064	2.57543	0.803513	2.23607	2.43061	2.55848	1.0105	2.73347	2.32986	1.77859	2.66548	1.96223	2.84028
																		1.67061	1.94177	2.41464	2.40791	2.55745	2.78251	0.874218	2.12419	3.16228	1.04306	1.03511	1.35255	1.12275	1.44537	1.27765	1.21909	0.97332	1.3775
																		1.12187	1.08563	1.41032	1.14418	0.957965	1.67277	1.39238	0.582291	0.92933	2.1111	1.7804	2.32082	1.41981	2.24587	2.38954	2.34334	1.60229	3.31605
																		1.37284	1.63501	2.4252	2.85122	2.51653	2.72161	2.33116	2.83059	2.35714	2.15672	2.21125	2.74891	2.24954	2.10183	1.85315	1.91821	0.952447	4.05265
																		0.570119	0.808586	0.721508	0.512054	0.555318	0.627519	1.18032	0.909296	0.90664	2.00799	1.99795	2.29987	1.49664	1.94557	2.66864	1.60093	0.69084	1.0928
																		1.11867	1.26504	1.20261	2.09396	1.49005	1.92892	2.03267	2.48695	4.28337	2.38703	2.23788	1.43768	2.42683	2.33848	1.51139	2.23473	1.0472	0.420594
																		2.18011	3.3882	2.13051	2.00644	2.09157	2.5536	2.88862	2.26358	3.30702	1.48741	1.58534	1.18592	1.14965	1.23021	0.792365	1.32092	0.671544	1
																		1.00936	1.17396	0.979662	0.837829	1.2773	0.858239	0.97221	1.93877	0.74595	1.78008	1.70906	1.49051	1.8386	1.56628	2.63589	2.65948	1.79316	3.18
																		1.18213	1.91656	1.48604	1.40953	1.49229	1.70026	0.982368	2.75762	2.78665	1.56735	1.46779	2.00437	2.03701	2.02962	2.40307	2.63184	1.54431	1.49558
																		1.31027	1.42295	1.50058	2.16721	1.16747	2.01864	0.864288	1.12375	1.41421	1.39145	1.55392	1.36982	1.54884	1.61279	1.53017	1.33611	1.71558	1.63688
																		2.65495	2.8274	2.37377	2.15749	2.98004	3.5242	2.32635	3.00471	1.83852	1.95779	2.13714	1.98842	2.18726	1.78191	2.39452	1.9684	1.37919	2.5
																											2.56534	2.66782	2.43253	2.8306	2.19125	2.15036	2.54127	2.35773	1.15909
																											2.17361	2.04678	2.13692	2.0096	1.51197	2.00959	2.20751	3.33007	3.02994
																											0.969008	1.50853	1.52106	1.33279	1.45842	1.26293	1.04776	1.18153	1.43265
																											1.78809	2.41409	1.53979	1.26858	1.67788	2.17127	1.31021	1.69851	2.53032
																											2.8474	1.55072	1.78305	2.33611	1.27629	2.38768	1.83508	3.61771	3.83447
																											2.18736	2.3609	2.20289	2.26435	2.54945	1.96454	2.64448	1.61108	1.06186
																											1.9559	2.0717	1.67315	1.32924	1.69468	2.81838	1.9476	1.31576	2.76988
																											1.83483	2.29072	2.24218	2.58841	1.92434	2.21875	2.53598	1.26948	1.46049
																											1.8672	1.67478	1.91474	1.39818	2.07544	2.60915	3.19825	3.7359	2.23607
																											1.75537	2.35316	2.22048	1.81031	1.3074	1.68271	1.86517	3.49403	1.35208
																											1.93959	2.0255	2.61318	1.88728	2.72556	1.89279	2.04392	1.91163	1.13774
																											2.3559	1.58669	2.64231	1.71413	1.83199	2.26875	3.15581	1.5668	4.03113
																											1.83674	1.86545	1.98208	2.25466	2.89538	2.88761	2.57415	3.47577	2
																											2.40642	2.25359	2.69006	3.06524	2.3453	2.75759	2.85693	2.73872	2.31812
																											2.41621	3.3844	3.42442	2.85377	2.58186	2.84936	2.78442	3.68036	4.35533
																											2.27103	2.083	2.51654	1.7759	1.92521	0.948665	3.064	1.82189	2.63631
																											2.60699	2.50181	2.72758	3.22178	3.0942	3.25778	2.59638	3.40919	3.2596

## Sheet: Fig.3c - place
LAG ACROSS PARTITIONS - PLACE CELLS
nTG-a									APP-a
Lag #1	Lag #2	Lag #3	Lag #4	Lag #5	Lag #6	Lag #7	Lag #8	Lag #9	Lag #1	Lag #2	Lag #3	Lag #4	Lag #5	Lag #6	Lag #7	Lag #8	Lag #9
1.59826	1.28929	1.68692	1.52402	1.54176	1.66515	1.67156	1.24496	1.86059	2.44647	2.17559	2.54711	2.23064	2.13412	3.19982	1.33776	0.809017	4.03113
2.04697	1.99518	1.47886	2.04186	1.61484	1.49339	0.944323	1.95569	0.822356	1.91157	1.85452	1.75628	2.3321	2.60399	1.97001	2.25448	2.947	1.53353
0.709179	0.828325	1.86219	1.17539	1.59725	1.08281	0.685611	0.923613	0.470673	1.5994	1.15693	1.34308	1.47691	0.936305	1.21026	2.28589	1.49278	1.93275
2.25408	3.35759	2.39684	2.351	3.45739	2.88183	3.46691	3.62559	2.97405	1.40918	1.39396	1.30915	1.14144	1.84419	1.86866	1.38718	1.46067	1.62747
1.41337	1.5339	1.56226	2.01716	1.3372	1.68738	1.93611	1.04778	0.697344	2.05989	2.60636	2.08831	2.74559	1.97175	1.85054	3.91816	2.20274	6.72681
1.61204	2.3258	2.63052	1.54059	2.2812	2.04661	1.66947	1.08365	1.017	2.30011	2.08802	2.62507	2.56211	2.31643	2.10494	1.8007	1.82018	0.419263
0.626425	1.16491	0.942749	1.24967	0.906366	0.793563	1.37298	0.989378	1.26738	1.33209	1.54173	1.48993	1.79561	2.01198	2.0856	3.05421	2.13821	3.89348
2.34468	2.08936	2.63845	3.52346	3.21414	3.25987	4.29962	5.01211		1.29158	1.32476	1.29919	1.78478	1.32066	1.6581	1.47557	2.84245	2.41868
0.863908	1.32588	0.97693	1.19962	1.28762	1.2159	1.35725	1.19683	1.30332	1.95467	3.04566	2.34423	2.0909	2.77883	2.15323	1.44857	1.85452	4.64147
0.791915	0.768354	0.545409	0.693624	0.587645	0.625691	0.728505	0.685741	0.344965	1.40676	1.36084	2.22898	1.37049	1.48357	1.67684	1.80985	1.80535	3.53553
1.23689	1.15552	0.821668	0.911813	1.11709	1.21914	1.38971	1.51745	1.01818	1.54762	1.50987	1.5503	1.79407	1.45355	0.967972	1.3734	0.710334	2.24043
1.33232	1.48026	1.68765	1.75297	2.33197	1.79066	2.68581	2.28047	4.06667	1.3913	2.34685	2.17659	1.5778	2.51073	2.27565	1.73256	2.54632	2.69258
1.14021	0.779988	1.50787	1.10952	1.32225	1.83194	0.758592	2.60672	2.54951	2.02075	1.86653	1.91482	1.78712	2.20906	2.91984	1.64537	2.55732	0.0645161
1.60627	1.60348	1.10103	1.79007	1.70731	1.6444	2.39616	2.31746	1.11104	1.5295	1.73922	1.28905	1.75771	2.679	2.25539	2.50342	0.788832	2.40442
1.67939	1.8252	1.75581	2.22204	0.884109	1.89983	1.67541	1.67767	1.96041	1.72326	1.54642	1.93093	2.29101	2.58016	3.24476	2.13871	2.98805	3.18205
1.6271	1.14774	2.00084	1.98119	1.97075	1.54674	2.03944	1.39628	0.785136	1.36795	1.43292	1.21735	0.948547	1.74097	2.37543	2.02923	2.20619	0.862659
1.59345	1.42641	1.79418	1.89087	0.888865	2.1031	2.19326	2.23086	2.03746	2.06827	2.13325	2.88383	2.52767	3.12371	3.33717	3.51395	3.22754	2.00086
0.816642	0.649414	0.699047	1.38649	1.18517	2.00399	1.12007	1.57027	2.27818	2.61673	3.50361	3.78181	2.88154	2.60112	3.20011	4.16184	3.53495	1.17304
1.53978	0.950635	1.21247	1.33065	1.5691	1.25337	1.08387	1.56523	1.35421	3.72543	3.25799	3.2986	3.58382	3.30222	3.51286	3.87729	3.20227	4.53542
1.42499	1.87301	1.83736	2.31569	0.692744	0.789204	1.98683	1.76487	0.90452	1.44848	1.36589	1.25013	1.45837	1.7686	0.797959	0.756458	0.756905	1.21783
1.58399	2.16167	1.8734	1.55791	1.94704	1.90345	1.36425	2.26787	0.800148	3.83142		5.07391	4.93953		0.745356	5.80868	3.32052	5.02494
2.42257	2.77755	3.28573	3.33874	4.09448	2.26198	2.18031	2.32782	2.69258	2.63815	1.75145	1.69411	2.74205	1.72889	1.89239	3.54084	1.65595	1.38152
2.30197	3.59193	3.19312	2.51418	3.87676	3.86777	2.33207	2.09859	0.536739	1.66611	1.82953	2.51339	1.53607	1.68026	1.80817	2.40368	1.57239	3.01314
1.69621	1.64129	1.76468	1.98189	1.99753	1.81641	1.95296	1.37829	1.67851	2.1344	1.39741	1.79137	3.65183	5.47345
1.163	1.16221	1.35275	1.17598	1.05302	1.68791	1.3692	1.45632	1.43939	3.2699	3.38312	3.6381	2.69075	3.66046	4.56469	2.3824	4.95113	4.60977
3.02674	2.04997	2.02533	2.3208	1.73486	3.06586	2.63841	2.36323	0.176777	2.0839	2.79111	3.6464	4.35818	5.35451	3.89854	3.95658	3.30164	4.60977
1.17486	1.54946	1.97373	2.18438	1.6427	1.17932	1.90322	1.35677	2.05148	0.811156	1.17304	0.879094	0.912323	0.873576	1.53286	1.18845	1.01143	0.0912826
1.83248	2.49211	2.89555	2.74232	1.44785	2.54427	1.32753	1.30568	1.20748	1.58881	1.78493	1.47583	1.18534	1.84772	2.09535	3.39528	2.22409	0.515388
1.63707	1.20656	1.9095	1.60878	1.94166	2.6001	1.74925	2.09166	1.81521	0.574113	0.573915	0.349081	0.602575	0.467626	0.528236	0.619605	0.905263	0.309243
1.76147	1.77092	1.62472	1.89505	1.46624	1.92621	1.09027	1.84669	2.25184	0.639375	1.14355	0.919574	1.00565	0.695793	1.03145	1.22019	0.537636	2.04059
2.77644	2.15774	2.71694	3.03825	3.12886	2.40415	3.46333	3.23626	1.83249	1.2556	1.38464	1.67754	1.40226	1.61552	2.07473	2.48523	1.74332	0.354598
1.28525	1.69531	0.679141	1.5257	1.54502	0.851045	0.787922	1.7849	2.69258	1.60036	1.37226	1.39431	1.93103	1.4532	1.50309	1.27961	1.65172	2.5
3.37385	2.99408	3.28284	2.94213	3.259	4.71824	3.15649	5.27885	2.82843	1.13598	1.26707	1.03474	1.27133	1.27301	1.14748	1.62352	2.15747	2.95831
1.37502	2.20718	1.51774	2.2211	2.31866	2.39176	3.056	2.94179	2.23607	0.857637	1.119	1.10404	0.914161	1.14715	1.05564	1.14416	0.513591	0.513186
2.1233	1.42921	1.96422	1.49112	1.77737	1.77284	1.85391	2.52116	1.0353	1.57559	1.47151	2.13875	2.03258	1.78566	2.58935	1.96659	2.28365	1.44226
1.5573	1.46703	1.95738	1.72885	1.59194	1.1997	1.2647	1.89269	2.23228	0.701653	0.734497	0.801215	0.919932	0.491007	0.973454	0.944955	1.37452	2.12953
1.64538	2.36756	1.33226	1.97983	2.44408	2.58313	1.53195	2.21961	2.96057	1.14699	1.35506	1.11332	1.22569	1.41398	1.57333	1.06913	1.11656	0.839075
3.42652	2.14187	2.73602	2.45072	2.68908	2.6962	2.39761	1.56969	4.36172	1.98699	2.10038	1.85714	2.80037	2.91569	2.33249	2.74774	3.07074	1.80278
1.90291	2.46586	2.51153	2.99186	3.1628	1.95246	1.83024	0.955184	0.838052	1.08209	1.27579	1.02338	1.37762	1.72592	1.06614	1.5991	0.549399	1.96856
1.85601	1.98669	1.79846	2.21508	2.04756	1.85166	2.48927	2.12021	2.62702	1.94646	1.52205	1.69081	1.96954	2.20585	1.25238	1.53488	1.47899	2.3969
2.3642	2.64046	2.39848	2.44657	2.38592	2.12627	2.03714	2.49286	3.81933	1.25917	1.18118	1.34577	1.47134	1.30997	1.6587	1.59407	1.31521	1.31709
2.60151	2.7214	3.97374	3.2337	2.80649	2.78198	2.85335	2.4037	1.63995	1.04522	1.1648	1.27182	1.32102	0.998572	1.16762	1.02376	0.875291	2.00419
1.64836	1.63448	1.1455	1.70168	1.79307	1.75438	2.95637	3.46755	1.94031	1.74518	1.4564	1.42028	1.79388	1.84284	2.05111	1.70775	0.872958	2.66833
3.77548	2.45365	2.06915	3.09656	3.64164	2.10614	3.65795	2.35145	2.25877	1.29756	1.36755	1.04422	1.95696	1.1393	2.11336	1.99594	2.43856	0.762742
2.15333	2.99545	2.72269	1.96782	2.43342	2.19266	1.24741	3.99279	3.28638	3.45251	4.02675	3.19453	3.84322	3.98281	2.87997	4.16446	2.81697	2.17506
1.65191	3.01972	2.50006	4.01762	3.29012	4.0301	3.4871	2.42913	5.09902	1.98268	2.08515	1.59035	1.38551	1.85421	1.8821	1.96868	1.68085	0.67082
1.74424	2.26018	2.86059	1.45085	2.62926	2.25435	1.30484	1.66589	1.38458	2.08024	2.13587	2.14237	1.94306	2.10792	2.27489	2.15985	3.00675	0.677061
1.96215	1.98318	1.60326	1.92799	2.1246	2.03853	3.4453	2.46024	3.91152	2.10482	2.26414	2.85153	2.4016	2.39825	1.85182	2.21096	2.63439	2.3401
1.14379	1.34765	1.33559	1.72796	1.04875	1.69183	1.74108	2.07051	3.06066	2.74843	2.75846	2.1491	2.38945	1.12014	2.72223	3.42936	2.1154	2.46221
1.13568	1.01532	1.42698	1.29706	0.990669	0.623781	0.491504	0.726376	0.792935	1.27656	1.71423	1.18691	2.00286	1.74338	2.52536	3.05345	3.28661	3.60555
1.63533	1.19142	1.5753	1.21775	1.5423	0.75056	1.13254	2.22189	2.17745	1.7458	2.09531	1.66216	1.79766	1.8199	1.8143	2.43512	2.83267	1.00024
2.36814	1.36945	1.90773	1.66701	2.12082	1.82181	1.94089	2.22791	3.20069	1.02163	1.45729	1.31909	1.49726	1.17555	1.49578	1.55781	1.85804	1.58114
1.89562	1.66746	2.04284	1.50845	2.00889	2.50577	1.8658	2.10149	1.34987	2.00314	2.56971	3.4261	2.98378	3.74272	3.41106	2.35509	1.88655	4.55217
1.26812	1.16546	1.62528	1.44848	1.38383	2.0979	1.90686	1.96765	1.49071	2.35084	2.55082	2.52771	1.74617	2.1771	1.83204	2.60592	1.41166	2.20447
1.33117	1.88361	2.31041	1.92227	1.95799	2.11519	3.70986	3.15574	3.16228	1.24793	1.09736	1.06035	1.47733	1.25809	0.806033	0.840683	2.17351	2.77883
1.42069	1.7176	2.36114	1.97068	1.3527	1.09468	1.57199	0.702696	2.52799	1.35618	1.01976	1.2808	1.13973	1.75566	2.07454	4.19701	2.59353	2.17183
1.73219	1.7008	2.06975	2.76931	1.59578	1.54641	2.35068	1.77362	5.14782	2.21048	3.11358	3.26363	3.08907	4.77904	5.71725
0.640617	0.939278	0.64428	0.722967	0.49789	0.90373	0.452028	0.661195	0.87299	1.5716	1.5032	2.24012	1.85006	2.25941	2.76074	1.40239	3.08006	2.81674
2.55776	2.37759	3.0094	2.61255	2.78971	1.4207	3.66301	3.27652	1.78305	1.5463	1.88799	1.81361	1.97644	2.31298	2.95984	2.77709	2.48854	3.2124
2.28115	2.29664	2.17117	2.32125	2.68714	2.56082	1.69294	3.30593		3.15776	3.7902	2.99724	2.41073	1.57123	3.82999	2.45425	1.11831	0.83605
0.916594	0.97783	1.2419	1.50295	1.33543	1.33268	1.48745	1.24339	1.99747	3.17366	4.00941	3.26422	2.67873	3.1016	4.12809	2.80101	1.80702
1.54512	1.6226	2.00208	2.09824	1.65355	2.15591	2.2249	2.76453	2.35702	1.28553	1.43944	0.828702	1.17236	1.56812	1.13632	1.05026	1.19383	0.397232
2.14667	1.85462	2.26335	1.69761	2.20805	2.40157	1.68696	2.0251	1.07935	1.81757	1.49721	1.65971	1.53147	2.44371	1.96078	2.19706	3.46557	3.62742
2.26661	1.65695	1.90255	1.71481	2.38403	2.63405	3.46461	3.08445	1.79505	1.40465	1.87401	1.93568	2.43268	2.46341	2.17948	1.62743	1.8372	3.04138
									1.65731	2.0442	2.09845	2.00392	2.23601	2.24587	1.41619	0.979194	4.08314
0.73539	0.644396	0.602142	1.12709	1.03147	0.870897	0.635192	0.565715	0.702524	1.96775	1.43846	1.95233	1.77019	2.34162	1.79744	1.30723	2.63415	1.31116
1.7536	1.57349	2.23074	1.35526	2.08808	1.6488	2.92722	4.09038	3.07822	2.36276	1.38632	2.28453	1.64269	1.72804	1.70388	1.72281	3.52198	0.411066
1.46884	1.45865	1.46608	1.72266	1.53479	2.33953	1.67953	2.04263	3.70138	2.61011	2.54338	2.41936	1.52827	2.09444	1.66507	2.22835	4.07436	4.07643
2.84365	3.92652	4.49661	3.7508	2.91216	2.57364	2.61244	2.76941	4.28515	3.07656	2.66052	2.24193	2.29281	2.28691	2.76942	3.94446	3.76937	3.53553
2.63768	2.20786	2.53032	1.18596	3.06568	2.42454	2.11205	2.00274	3.72911	2.4329	1.7398	2.35067	2.04949	2.80248	2.93979	2.98443	2.75912	2.98142
2.9842	2.70999	3.62267	4.17607	3.22894	2.3359	2.54448	3.17259	5.14782	3.0252	2.0788	3.19731	2.22568	2.97787	3.446	2.54079	4.00687	3.14466
1.81207	1.84923	2.56209	1.30558	2.19407	3.0163	3.00168	0.880034	2.23607	2.79423	2.94928	2.18538	3.07872	2.11331	3.47122	1.93004	2.76947	1.55423
2.70118	3.27331	2.56996	2.55905	2.99795	4.24261	6.0208		5.04953	2.6551	2.27419	1.9859	3.62319	2.63939	3.21681	4.41192	4.03407	4.86621
3.30442	3.46068	3.26349	2.36158	3.77953	2.20256	4.52769	1.61207	2.74088	2.22666	2.24659	2.31821	2.90547	3.14418	1.58807	1.28554	2.62678	3.16475
2.69593	3.84633	3.36855	3.44479	3.23723	2.888	2.95329	3.90809	5.02494	3.05871	2.95915	2.71441	2.96519	2.80301	1.63547	2.12922	3.61245	3.29983
1.7791	1.77547	1.92209	2.21935	2.36478	2.1898	2.23266	0.288615		2.82407	4.28436	2.99503	1.98789	3.44429	3.10061	2.60466	1.61671	2.68742
2.68496	3.0131	2.28404	2.57709	2.31338	1.37057	1.94943	2.504	4.03992	3.32468	3.39805	3.16579	2.39258	2.89295	2.57503	1.93133	5	5.50869
3.64337	4.76088	3.99143	2.31866	5.16975	2.69383	5.18173	4.72465	5.09902	2.70194	2.59436	3.56279	2.2034	3.20363	2.89433	2.38105	3.11382	2.12132
4.53983	4.31389	3.61692	4.03181	4.26854	3.99353	6.11953	5.15754	4.53382	2.88822	3.63395	3.01677	2.93714	2.603	4.05534	2.88896	2.65683	0.515079
2.89674	2.26506	3.78978	1.92421	3.43086	2.46088	2.23557	2.42705	4.03113	1.66157	2.03769	2.09257	1.05265	1.38727	1.85253	2.2679	2.61768	1.20185
4.4661	3.03982	3.76965	4.3714	2.67691	4.21333	2.62398	4.04969	2.04195	2.8699	2.58899	2.52888	1.95865	2.91559	3.13253	3.21838	2.5277	2.62068
4.24956	2.76853	3.72771	4.33419	2.29991	4.06604	1.90434	3.55552	4.25045	2.93922	2.60566	3.19926	3.45296	2.68866	3.65878	3.08054	4.49652	5.44885
4.67767	2.6561	2.69488	4.41285	2.38832	2.4947		4.75073		3.81748	2.70595	3.48502	2.54867	4.36325	4.46302	1.9061	4.63278	0.2
2.81185	2.78605	3.07267	2.8234	3.54565	4.32542	1.65098	4.12432	4.31462	2.32784	2.09464	2.48441	2.33234	2.72912	1.73234	1.99192	1.73868	3.04379
3.07692	1.98229	2.62617	3.48883	2.51993	4.66819	3.65708	5.55991	4.21852	3.15078	3.28175	2.44803	2.43431	3.49758	1.65122	0.577727	1.97366	4.6269
3.60986	3.2689	3.03924	2.40634	2.02549	2.02838	2.63853	0.739822		3.2845	2.66925	3.18498	2.13465	3.28091	3.56697	1.76057	3.4142	3.07617
2.81493	2.13124	3.19348	2.14404	3.08634	2.51137	3.27428	2.44904	5.83363	2.03664	3.12307	3.28939	2.62834	2.94125	3.37499	3.6019	2.3819	3.32561
3.37741	2.7324	3.43707	2.71487	2.26856	4.39682	2.03695	3.1339		2.99299	2.47714	2.81377	3.17775	2.43211	1.48744	1.36713	1.33384	1.84391
2.03902	3.03097	1.70289	2.98436	2.72412	2.41173	2.2554	1.65503	1.28426	2.50536	2.14478	2.40285	3.24683	2.96428	1.48662	2.89104	3.44574	3.53553
1.9429	2.34195	2.34371	1.67188	2.61136	2.32514	1.97746	2.23829	0.886471	2.98617	2.89862	4.42049	2.12132
1.83272	2.74745	2.00658	2.59544	2.40665	2.11258	2.23607	2.70711	2.23607	3.69581	3.27447	3.27177	2.90419	2.67598	3.21536	2.6339	2.96785	2.28035
2.2515	2.06062	2.86967	3.01627	2.57393	3.01391	3.30441	2.98014	1.57647	1.71533	2.06288	1.03437	2.03929	1.52138	2.27233	1.42567	1.43726	1.98802
2.1805	2.43082	2.49829	2.86954	2.36395	2.7078	2.09035	3.33319	2.02031	2.11652	2.20887	2.18084	1.69302	1.95303	2.23567	0.935631	2.32029	3.40488
1.45369	1.96869	1.3482	1.51539	2.47629	0.980029	2.42856	1.6305	3.51267	2.28539	3.00539	1.9353	2.07517	2.24628	2.40412	1.75115	1.49896	0.540541
3.09701	3.90798	3.96472	2.01965	3.54338	3.23563	2.37171			1.91115	1.64884	1.89712	2.0713	1.39025	1.16843	2.87704	2.22804	3.00046
3.04085	2.81724	2.9274	2.07652	2.69736	3.6653	2.17068	2.80278	3.13867	2.40184	3.47931	2.49507	2.65618	2.28544	1.78232	2.56077	3.17981	2.23607
2.68187	2.84075	2.07975	3.43855	3.00359	3.85413	4.44072
1.9492	2.40377	2.406	1.84851	1.62845	1.23471	2.96951	1.77264	5.17741
2.01394	1.8863	2.24981	2.63062	1.87941	2.84748	1.2021	2.23174	1.2267
3.09222	3.76935	3.31807	4.01698	3.51074	4.72097	3.81992	6.17561	6.72681
1.1605	1.41655	1.50858	1.6608	1.9402	1.68903	2.85843	1.71837	2.29628
2.28587	2.69877	1.81401	2.47149	1.95748	4.46232	3.51773	2.96251	3.74583
3.23508	3.97229	3.21999	3.1586	4.29297	4.39522	4.31755	3.01919	4.21822
2.93041	2.40522	2.41248	2.69893	2.2167	1.9383	2.40783	2.32678	4.00195
4.80287	4.38603	3.58546	4.01101	3.72029	4.64795	3.51325	3.68328	2.88585
2.21561	2.93058	3.09201	2.64026	2.86916	3.2661	1.72423	2.52361	3.0322
2.56349	2.30374	1.88682	2.82416	1.93851	4.92443
3.32463	2.31595	3.04138	1.79403	3.4168	2.4465	3.50163	2.15613	4.31387
3.64534	2.54143	2.8759	1.33778	3.2743	1.15373	1.78183	2.63412	1.13192
2.28338	2.01443	2.87714	2.04406	1.7965	2.60098	2.23255	1.62987	4.53927
3.3017	2.44651	3.08618	3.80454	3.16994	3.1338	4.85465	3.84624	0.954159
4.31883	3.17665	2.92485	3.03309	3.49896	4.00821	6.59966	4.25735
3.10683	3.09361	3.89425	3.62734	3.21265	4.34036	3.75965	2.91619	3.05292
2.67049	1.85897	3.25725	2.49789	2.36679	2.4331	3.65773	3.53415	5.83095

## Sheet: Fig.4
Fig 4c						Fig 4c
Grid-interneuron						Grid- head-direction
	nTG-y	nTG-a	APP-y	APP-a			nTG-y	nTG-a	APP-y	APP-a
	3.54388	2.29229	0.979136	1.30487			5.28616	2.29229	3.41723	-0.1996
	2.33832	1.19358	3.41723	0.780116			3.54388	1.19358	-0.576597	1.30487
	-0.465046	1.42147	0.0972351	0.578692			-0.0278539	1.42147	1.65752	-0.630707
	-0.624597	1.35659	-0.576597	3.22703			2.33832	1.35659	2.63503	0.780116
	-3.80775	1.04067	1.30526	0.786863			-0.465046	1.04067	1.00873	3.22703
	0.218715	3.70864	-0.757764	5.3741			-1.59721	3.30678	0.751579	2.48167
	2.16619	8.09181	3.34357	0.635916			0.904983	5.01454	6.44853	3.47045
	-1.9276	3.04907	3.3094	4.55682			1.24758	1.59014	5.73334	0.138918
	4.7839	10.0886	-2.05928	0.138918			-4.95667	3.12964	-0.757764	0.481414
	3.26596	7.33297	1.06088	1.74055			0.218715	-1.37164	2.06737	-1.43628
	2.45616	3.169	1.2703	2.16026			-0.920183	5.23968	3.34357	0.88027
	4.38161	3.97114	-2.67608	0.783901			-2.42968	-1.49094	-2.24691	2.36329
	3.66476	2.43583	-0.530525	0.973732			0.244836	-3.71908	-1.76139	3.95922
	7.42991	3.29314	2.4559	4.44597			-1.49782	-1.52885	3.71911	1.15539
	-0.682666	6.70879	3.35709	1.57252			1.72583	8.03151	1.27282	3.43302
	5.50975	1.3293	1.67893	5.60499			4.17228	1.83292	3.00808	-0.200312
	0.0402136	6.04648	1.06145	-0.018118			0.0666752	3.54639	2.34216	-3.19955
	4.45653	3.90166	1.72399	2.94006			-1.6606	-0.571498	1.89772	-0.00310024
	3.28797	2.09802	2.16646	3.81662			0.804476	-2.99219	2.1845	-1.10101
	3.24172	1.36854	-0.89756	2.01699			2.26294	-0.889705	1.25101	-2.57131
	0.882902	1.75797	-5.04991	0.88027			5.24876	-0.00300886	2.31938	1.75402
	1.55903	-1.50827	-0.697963	2.36329			6.82254	-0.3869	0.406752	2.15247
	1.24204	1.80438	0.410391	3.95922			-0.0497233	-0.603822	2.68865	-5.88273
	0.307302	4.84168	3.67029	2.83979			1.82972	3.88539	0.0750148	-2.69414
	0.609365	1.62848	0.899085	1.23115			3.31977	-3.05697	1.01687	-3.39914
	1.38456	-1.65022	0.0750148	2.44711			2.16619	-1.33714	-0.699315	-0.176947
	1.92974	6.87775	-4.10188	3.38223			3.05982	-0.652311	3.1793	-2.28799
	0.669591	-1.60144	-0.136584	-5.56538			4.7839	-1.34334	1.10212	1.37624
	3.57224	2.00994	1.01687	0.147464			2.90159	1.4461	3.23622	-3.47361
	-0.496042	3.87211	2.71262	-11.1544			2.45616	0.641408	0.753162	-0.112038
	1.41442	-1.05146	2.83552	-2.17341			4.27994	4.46632	1.34347
	0.984633	0.265316	-3.74476	-5.95301			3.66476	1.75027	-1.32089
	-1.20044	-3.33118	2.34928	1.06482			5.21942	0.447495	1.13526
	0.591532	9.21911	3.31884	-4.83873			10.4585	4.1963	-0.43173
	-2.38528	9.42368		-2.32568			3.18817	1.66831
	-2.35196	5.03237		-3.14448			3.50133	3.3029
	0.284514	-0.331404		-5.08401			2.88388	3.88158
	2.39452	2.74175		1.05497			2.41345	4.41711
	-0.0901328	1.02904		-5.54745			2.00126	1.94256
	0.982949	0.539835		-2.08544			2.72392	3.04299
	10.5774	-0.74239		-2.13711			0.748073	0.38969
	-0.185059	8.84925		-5.22587			-0.93551	0.789486
	-1.69625	3.81678		1.76853			1.48703	1.73587
	-1.8171	11.4023		1.27496			2.07211	-1.19624
	0.281308	0.270891		0.615932			2.23987	0.948942
	2.8856	5.98521		-2.75487			4.79479	0.631623
	3.9918	-0.00752746		-3.8167			4.44811	2.0222
	4.10435	3.42905		-1.08153			0.938249	-1.12863
	3.29716	1.59258		3.55545			2.30228	0.662567
	3.1126	1.4461		1.37624			-0.0309178	0.629414
	0.813888	3.70884		2.55669			0.790917	-1.41107
	4.60679	0.641408		-6.99865			1.8136	2.18123
	3.62285	3.99301		-11.5411			-0.530595	1.61243
	1.01337	4.1963		-3.47361			0.750756	2.19794
	5.76437	3.3029					2.51709	1.08064
	2.43304	3.88158					1.25964	0.211817
	-0.583636	1.94256					1.41442	2.8486
	7.54613	3.04299					-0.146548	1.86774
	2.01434	1.28751					-0.909705	-1.09652
	0.0066356	1.5166					3.9918	3.18718
		0.789486					2.33953	1.48023
		-0.977061					4.26279	2.77499
		1.64987					4.57541	0.779185
		-1.19624					1.46524	1.48783
		2.48735					2.18572	5.44599
		0.944217					-0.665361	0.27771
		0.631623					5.76437	0.0660421
		-0.00106161					-1.03252	-0.3329
		1.88115					3.87681	1.1198
		-1.12863					2.01434	-2.55113
		0.248511					-3.54803	0.887961
		0.776954					-0.78383	-1.18265
		-0.724083					0.0066356	2.01972
		-2.92819						4.25284
		0.629414						-1.53407
		-0.734509						-1.46097
		-3.61176						-0.486761
		-1.41107						-0.399201
		1.22818						0.865637
		2.18123						0.225437
		1.61243						2.8084
		0.211817						-0.922476
		2.8486						1.82647
		3.18718						5.08035
		1.48023						7.27073
		2.77499						2.26827
		1.48783						3.89656
		5.44599						2.91539
		0.27771						4.70027
		0.0660421						3.10781
		1.1198						4.23061
		-2.55113						6.72291
		2.32764						2.78766
		6.64295						1.49631
		4.25284						5.06669
		0.865637						3.49951
		5.08035						1.59606
		3.89656						1.68474
		-2.06501						2.80043
		2.91539						2.73238
		0.677095						3.49094
		4.70027						1.86005
		2.92397						2.86867
		3.10781						2.00062
		4.23061						4.36616
		6.72291						0.194576
		2.78766						0.928852
		1.49631						-1.32858
		5.06669						0.137871
		1.59606						-1.84091
		1.68474
		-1.38788
		1.43286
		3.67491
		-0.516933

## Sheet: Fig.5
Fig 5d						Fig 5d						Fig 5d						Fig 5d						Fig 5e						Fig 5e						Fig 5e						Fig 5e
Initial wall angle (deg)						Initial heading angle (deg)						Normalized dist travelled						Proportion of path spent along periphery						Increase across age - Initial wall angle (deg)						Increase across age - Initial heading angle (deg)						Increase across age - normalized dist travelled (%)						Increase across age - proportion of path spent along periphery (deg)
	nTG-y	nTG-a	APP-y	APP-a			nTG-y	nTG-a	APP-y	APP-a			nTG-y	nTG-a	APP-y	APP-a			nTG-y	nTG-a	APP-y	APP-a				nTG-a		APP-a				nTG-a		APP-a			nTG-a		APP-a				nTG-a		APP-a
	7.86785	4.14041	2.24789	2.24964			26.6242	3.11727	73.8755	87.7799			1.60411	1.29997	1.59462	2.13026			0.339806	0.128788	0.115942	0.108108				-10.8842		-31.388				-25.4237		35.5442			-16.0391		21.6167				-59.4635		-70.3233
	3.14542	19.1557	6.68449	119.719			6.61265	5.66316	21.6772	121.18			1.13041	3.3922	1.31116	3.71984			0.136986	0.468635	0.294872	0.179104				4.13108		86.081				-22.8778		68.9445			119.091		112.366				47.5047		-50.8341
	2.22586	3.034	82.4248	0.6348			25.4864	32.8469	87.2575	70.4536			1.25476	1.40479	1.51317	1.31802			0.233333	0.11215	0.578947	0.107843				-11.9906		-33.0028				4.30594		18.2179			-9.26907		-24.7541				-64.7005		-70.396
	3.35169	9.14914	42.6839	18.2632			80.5734	44.7297	110.996	158.318			1.80307	1.31909	2.04556	3.28442			0.0662983	0.1875	0.382353	0.139535				-5.87546		-15.3744				16.1888		106.082			-14.804		87.508				-40.9836		-61.6963
	33.5453	39.1985	9.68529	68.1044			33.282	74.486	60.6781	65.9789			1.72131	2.92152	1.27906	2.19743			0.56701	0.351064	0.112903	0.431034				24.1739		34.4668				45.945		13.7432			88.6918		25.4517				10.4988		18.3232
	29.6728	10.5759	10.1501	101.08			57.7669	9.52955	38.051	89.702			1.57154	1.94296	1.5353	2.21025			0.414634	0.0977011	0.452632	0.42439				-4.44874		67.4427				-19.0114		37.4663			25.4897		26.1837				-69.2482		16.4993
	3.31058	11.7441	3.98438	111.557			15.8137	13.9747	59.1356	121.436			1.07991	3.2442	1.57965	4.15296			0.27027	0.675676	0.149123	0.0711111				-3.28055		77.9195				-14.5662		69.2002			109.532		137.093				112.672		-80.4793
	4.96459	3.05092	149.109	0.274119			4.64679	2.99742	41.3861	10.2637			1.14035	1.07287	3.6979	1.43542			0.236842	0.16	0.396552	0.05				-11.9737		-33.3635				-25.5435		-41.972			-30.7069		-18.0517				-49.6393		-86.2745
	55.3777	9.36717	111.981	149.862			62.3329	31.2422	137.716	23.1724			2.17368	1.54075	2.81322	3.41729			0.306931	0.243697	0.705556	0.3				-5.65743		116.225				2.70123		-29.0632			-0.487887		95.0939				-23.2952		-17.6471
	20.6644	7.26378	160.905	103.849			4.76518	6.73248	165.602	102.616			1.4157	1.37101	3.76057	2.00472			0.372093	0.283333	0.154839	0.547297				-7.76082		70.2113				-21.8085		50.3802			-11.4511		14.4498				-10.8197		50.2385
	5.02948	39.796	49.9745	53.9315			1.84159	83.0888	86.2058	66.7571			1.09352	2.36107	1.70794	1.61942			0.116279	0.554286	0.355932	0.481481				24.7714		20.2939				54.5479		14.5215			52.4939		-7.54701				74.4637		32.1714
	4.49862	40.3527	167.958	101.197			25.6111	27.5795	165.374	99.8278			1.44828	2.02992	4.20324	2.79187			0.179245	0.460829	0.535948	0.0495868				25.3281		67.5593				-0.961512		47.5921			31.1063		59.3881				45.048		-86.3879
	0.861586	45.3583	6.38738	58.7367			29.2747	42.5535	135.955	66.8519			1.37977	1.89853	1.27064	2.71961			0.106195	0.561538	0.150943	0.446043				30.3337		25.0991				14.0125		14.6162			22.6198		55.2633				76.7465		22.4432
	26.7178	33.5986	61.4747	162.117			89.2423	45.1179	111.261	131.931			3.64772	1.99045	1.88435	2.71069			0.424508	0.328767	0.594828	0.196429				18.574		128.48				16.5769		79.6952			28.557		54.7536				3.4808		-46.0784
	16.9719	14.7882	151.405	51.9535			9.68048	9.0589	154.863	49.8213			1.26835	2.09016	4.40378	4.02529			0.292135	0.164634	0.523077	0.299145				-0.236421		18.3159				-19.4821		-2.41437			34.9966		129.804				-48.1807		-17.8817
	4.02795	4.73829	18.1332	89.0764			3.62676	23.3346	70.1893	124.941			1.13276	1.37431	1.35572	2.73773			0.177215	0.127273	0.344444	0.152047				-10.2863		55.4388				-5.20638		72.7053			-11.2378		56.2977				-59.9404		-58.2617
	12.2573	14.9836	46.1996	62.8488			11.146	28.6495	147.267	87.0102			4.65521	1.58532	1.86944	5.03492			0.236749	0.15	0.365517	0.528796				-0.0410227		29.2112				0.108535		34.7745			2.39111		187.444				-52.7869		45.1596
	13.8561	5.82893	172.396	168.8			69.2415	6.70424	166.846	151.993			2.10697	1.75693	2.73462	3.96998			0.0808824	0.283237	0.573864	0.490842				-9.19567		135.163				-21.8367		99.7568			13.4748		126.647				-10.85		34.7411
	16.7799	28.0432	36.3469	99.264			17.6783	35.4122	136.464	104.602			1.52269	2.01516	2.01683	3.11238			0.338235	0.357616	0.517857	0.554348				13.0186		65.6264				6.8712		52.3663			30.1528		77.6864				12.5611		52.1739
	29.3209	163.388	151.949	97.0861			22.6949	166.098	179.094	146.246			1.23415	3.26921	2.40273	3.63724			0.612903	0.195312	0.522124	0.7				148.363		63.4485				137.557		94.0102			111.148		107.65				-38.5246		92.1569
	6.82155	98.3616	139.271	92.1684			33.1978	93.754	140.751	125.441			1.66773	3.13225	2.00774	2.28694			0.172414	0.193069	0.557377	0.555556				83.337		58.5308				65.213		73.2055			102.302		30.5619				-39.2306		52.5054
	6.38312	3.31054	88.6241	25.4718			26.4717	178.487	33.596	29.1924			1.24824	2.21149	4.94261	5.76428			0.235294	0.0769231	0.379464	0.358491				-11.7141		-8.16579				149.946		-23.0433			42.8334		229.084				-75.7881		-1.59083
	5.05952	10.5067	171.837	148.644			23.1288	40.4683	94.5316	144.781			1.2887	1.41086	3.38741	2.16995			0.152174	0.156522	0.441026	0.266667				-4.51793		115.006				11.9273		92.5449			-8.87668		23.883				-50.7341		-26.7974
	12.8488	18.6564	119.909	28.9567			11.892	27.0323	31.0567	70.6624			5.85413	1.47372	1.96138	1.48475			0.238938	0.273684	0.659574	0.559633				3.63175		-4.68088				-1.50865		18.4267			-4.81722		-15.2352				-13.8568		53.6248
	93.9276	24.393	8.67097	95.2621			115.359	39.9079	102.456	92.7852			2.38176	1.51126	1.45075	2.44947			0.149485	0.388889	0.46875	0.153333				9.36836		61.6245				11.3669		40.5495			-2.39258		39.8405				22.4044		-57.9085
	9.42146	1.5498	36.4695	65.8097			0.74366	2.1858	4.1811	31.3109			1.24765	1.26887	2.26337	2.61085			0.322581	0.0961538	0.3125	0.404167				-13.4748		32.1721				-26.3552		-20.9248			-18.0478		49.0539				-69.7352		10.9477
	0.757731	140.082	119.979	23.5406			35.3446	140.685	138.289	17.6984			1.29709	2.3671	2.82459	1.72116			0.123596	0.142857	0.56129	0.246637				125.057		-10.097				112.144		-34.5373			52.8833		-1.73862				-55.0351		-32.2958
	33.2365	17.9286	24.2422	45.7772			13.1575	22.5276	59.7551	93.5213			1.67411	3.35087	1.44589	4.0124			0.576642	0.652361	0.413793	0.524242				2.90401		12.1396				-6.01336		41.2856			116.422		129.069				105.333		43.9097
	45.8642	47.137	78.3676	80.4194			87.3115	40.1182	114.564	84.3962			1.99678	1.761	2.08072	4.0151			0.403409	0.345324	0.571429	0.526882				32.1124		46.7818				11.5773		32.1606			13.7373		129.223				8.69206		44.6342
	14.7359	12.0619	30.9331	137.1			5.23385	2.5952	18.5806	147.952			1.28398	1.58274	1.5237	2.61366			0.401961	0.219858	0.539216	0.366812				-2.96273		103.463				-25.9458		95.7159			2.22408		49.2144				-30.7987		0.693553
	44.34	12.538	113.476	13.353			35.5342	2.71437	42.4853	49.3939			1.87915	1.57398	4.11004	1.94502			0.5	0.323232	0.363636	0.245161				-2.48665		-20.2846				-25.8266		-2.84175			1.65845		11.0414				1.7387		-32.7008
	4.86379	3.17857	27.5191	49.6556			3.18491	4.01916	13.7729	167.923			1.14943	1.28697	1.29176	3.46883			0.285714	0.233766	0.202899	0.258687				-11.846		16.018				-24.5218		115.688			-16.8787		98.0361				-26.4211		-28.9878
	23.7972	9.14128	28.0978	107.301			52.7986	12.2023	29.7604	106.453			1.6215	1.19285	1.4828	2.10694			0.43662	0.231579	0.527778	0.4				-5.88332		73.6629				-16.3387		54.2171			-22.9578		20.2857				-27.1096		9.80392
	176.93	27.8122	3.69841	11.7539			133.685	44.2909	118.244	142.184			2.24852	1.50038	1.48439	2.30347			0.579167	0.231481	0.323944	0.164251				12.7876		-21.8837				15.7499		89.9488			-3.09517		31.5053				-27.1403		-54.9114
	173.483	17.2166	163.454	62.5375			169.799	2.70515	82.769	102.515			6.69737	1.45294	3.83454	1.83945			0.412281	0.258065	0.0846154	0.273196				2.19203		28.8999				-25.8358		50.2795			-6.15946		5.01461				-18.7731		-25.0051
	30.7036	47.6007	24.6693	89.649			48.9666	112.233	103.557	78.1234			1.85593	2.74895	2.59012	2.36254			0.486842	0.403433	0.141104	0.277778				32.5761		56.0114				83.6924		25.8877			77.5463		34.878				26.9823		-23.7473
	15.0246	27.401	124.096	84.8545			4.65587	8.393	172.147	90.7795			1.61074	1.49816	2.72458	2.75302			0.243902	0.401575	0.406977	0.351648				12.3764		51.2169				-20.148		38.5438			-3.23834		57.1702				26.3973		-3.46908
	83.3889	5.9033	116.668	62.2286			62.1352	2.01897	52.2357	153.508			6.17146	1.32863	3.18807	2.73996			0.553812	0.113208	0.349398	0.222892				-9.1213		28.591				-26.522		101.273			-14.188		56.425				-64.3675		-38.8141
	19.8742	13.9333	9.98709	99.9068			21.3953	16.4845	133.565	133.819			1.45784	1.35624	1.30308	2.77802			0.24	0.208791	0.319588	0.0952381				-1.09131		66.2692				-12.0564		81.5838			-12.4051		58.5979				-34.2821		-73.8562
	2.968	0.0468397	176.438	57.4528			4.93156	11.8973	90.0914	69.0266			1.18227	1.28236	3.86868	2.03318			0.2	0.177778	0.369048	0.275				-14.9778		23.8152				-16.6436		16.7909			-17.1766		16.0744				-44.0437		-24.5098
	2.32277	96.4791	178.478	135.51			11.2209	103.018	128.881	119.656			1.29372	2.00102	3.18533	2.73073			0.232323	0.628571	0.402516	0.489627				81.4545		101.872				74.4766		67.42			29.2395		55.8981				97.8454		34.4073
	1.39262	7.72494	1.4533	37.0019			1.8783	12.0919	2.9636	160.125			1.27177	1.40062	1.15719	2.491			0.107143	0.0849673	0.118421	0.253571				-7.29966		3.36431				-16.449		107.89			-9.53819		42.2115				-73.2562		-30.3922
	10.0957	20.075	125.709	137.892			13.69	15.8466	80.9337	104.704			1.34717	1.63516	3.64939	2.58786			0.349057	0.240385	0.305221	0.288557				5.05043		104.255				-12.6943		52.4686			5.61002		47.7413				-24.338		-20.7882
	16.7269	35.6347	124.942	77.9917			17.8225	52.905	24.489	133.437			1.79229	1.81891	2.22434	4.03973			0.31016	0.234848	0.610465	0.287736				20.6101		44.3541				24.3641		81.201			17.4775		130.629				-26.0805		-21.0137
	60.1457	12.0792	120.192	94.9082			166.878	17.5441	8.06246	128.245			2.83848	1.96761	3.23222	1.92555			0.364198	0.321429	0.486631	0.540541				-2.94537		61.2706				-10.9969		76.0091			27.0818		9.93018				1.17096		48.3837
	31.9278	35.3281	118.733	169.508			44.0422	38.2154	2.06093	155.759			1.87501	1.92323	3.34335	3.21211			0.415179	0.591241	0.472727	0.446809				20.3035		135.871				9.67439		103.523			24.2156		83.3802				86.0955		22.6533
	2.83221	21.6692	150.74	38.7532			1.7158	32.1033	150.74	52.2705			1.12853	1.70048	3.03812	1.7133			0.128205	0.371429	0.608491	0.347518				6.64461		5.11564				3.56238		0.0347928			9.82869		-2.18753				16.9087		-4.60298
	23.155	13.0748	27.6645	39.1576			38.4079	24.0995	37.3086	27.6806			1.38707	1.44787	1.57897	4.17274			0.315789	0.383562	0.436893	0.642857				-1.94978		5.52001				-4.44147		-24.5551			-6.48638		138.222				20.7276		76.4706
	22.6228	48.8516	34.8228	150.359			2.73222	47.7351	59.2381	110.755			5.67576	4.8468	1.61074	3.8476			0.438914	0.207143	0.552381	0.40884				33.827		116.721				19.1941		58.5194			213.04		119.66				-34.8009		12.2305
	46.4914	65.497	25.2422	141.83			87.2042	61.6245	172.5	148.376			2.17021	2.12707	2.17366	2.57346			0.631902	0.302158	0.550296	0.538462				50.4724		108.193				33.0835		96.1404			37.3807		46.9191				-4.89445		47.813
	151.011	7.69369	73.5081	108.053			153.669	1.93674	90.4018	114.124			2.57125	1.12839	1.95423	2.03912			0.291971	0.28	0.581699	0.713115				-7.33092		74.4158				-26.6042		61.8883			-27.1206		16.4135				-11.8689		95.757
	21.1204	14.5542	69.1001	168.728			66.4929	12.8137	89.0019	167.88			1.59649	1.25605	1.88691	2.1721			0.333333	0.366197	0.590164	0.682171				-0.470407		135.091				-15.7273		115.644			-18.8755		24.0055				15.2621		87.2625
	8.55428	13.3005	102.783	159.367			0.0843963	11.0126	102.783	164.017			1.45916	1.94289	2.19233	2.41148			0.209302	0.303797	0.544118	0.693878				-1.72408		125.73				-17.5284		111.781			25.4854		37.6719				-4.3785		90.4762
	0.283239	2.848	48.9866	133.197			3.78429	18.9411	NaN	167.844			4.68693	1.23749	1.91961	3.78717			0.281967	0.254237	0.579832	0.412698				-12.1766		99.559				-9.59982		115.608			-20.0741		116.21				-19.9778		13.2898
	31.8337	3.30215	45.0478	11.298			41.4178	5.40182	45.0478	31.8718			1.88741	1.45141	3.80006	6.05453			0.41704	0.185567	0.615385	0.603175				-11.7224		-22.3396				-23.1391		-20.3639			-6.25811		245.654				-41.592		65.5773
	98.7085	14.456	45.0032	149.207			131.41	17.145	64.4015	142.708			5.28933	1.6257	1.41798	3.35409			0.236111	0.293478	0.666667	0.528409				-0.568619		115.57				-11.396		90.4724			4.99882		91.4856				-7.62651		45.0535
	33.4483	8.6251	43.3413	59.4811			63.0002	17.2372	87.4774	60.3431			1.85177	1.45358	1.64633	1.90743			0.475248	0.214286	0.544643	0.606838				-6.39951		25.8435				-11.3038		8.10738			-6.11796		8.8958				-32.5527		66.5829
	65.596	4.96854	20.8143	2.69074			65.596	7.44052	22.3292	67.3968			1.68556	1.32891	1.26935	1.17324			0.491379	0.217391	0.280488	0.233766				-10.0561		-30.9468				-21.1004		15.1611			-14.1697		-33.0196				-31.5752		-35.8289
	71.6984	35.3298	45.3071	7.30027			66.1719	93.6043	45.3071	164.644			1.70781	2.11142	1.70459	2.29417			0.473118	0.344262	0.836066	0.156716				20.3051		-26.3373				65.0633		112.408			36.3701		30.9744				8.35797		-56.9798
	13.6067	13.9023	55.7184	14.2778			9.54001	18.3071	110.063	133.777			1.70056	1.3714	1.67836	6.35878			0.39823	0.212766	0.42	0.562105				-1.12227		-19.3598				-10.2338		81.5413			-11.4256		263.024				-33.031		54.3034
	52.4945	4.69524	148.679	144.206			109.639	3.83889	4.12959	168.617			2.02872	1.19869	3.97768	2.36422			0.384615	0.0756303	0.38009	0.648649				-10.3294		110.568				-24.7021		116.381			-22.5806		34.9735				-76.1951		78.0604
	62.9666	15.1873	44.4483	151.434			71.4375	23.638	18.0808	136.483			1.66326	1.58151	2.1812	5.66405			0.453488	0.247312	0.564103	0.249545				0.162715		117.797				-4.90295		84.2474			2.14462		223.361				-22.1576		-31.4976
	21.5993	2.56928	109.423	0.812625			10.2894	8.60186	18.666	12.2967			1.49468	1.22864	2.19185	1.40475			0.37234	0.166667	0.469697	0.0689655				-12.4553		-32.825				-19.9391		-39.9389			-20.6457		-19.8027				-47.541		-81.0683
	55.157	48.1607	106.173	55.0856			62.8545	71.7368	58.4009	67.3534			1.73069	2.41201	1.92237	1.86476			0.428571	0.439655	0.642105	0.583333				33.1361		21.448				43.1959		15.1177			55.7844		6.45928				38.3833		60.1307
	57.9455	4.57065	110.449	18.9817			63.9909	0.782606	45.4367	18.3236			1.55425	1.21389	2.263	1.3717			0.62963	0.191781	0.28972	0.336207				-10.4539		-14.6559				-27.7584		-33.9121			-21.5984		-21.6897				-39.6362		-7.70791
	36.0279	59.622	66.2574	0.431598			22.3358	76.7843	66.437	46.416			1.4928	2.20794	2.6705	1.55218			0.295082	0.387324	0.342857	0.429752				44.5974		-33.206				48.2433		-5.81966			42.604		-11.3856				21.9118		17.9712
	7.17404	29.1946	95.9488	13.8254			2.9197	24.2769	93.8217	10.2314			1.48985	3.98928	2.17457	5.04667			0.367925	0.54717	0.45	0.52459				14.17		-19.8122				-4.26408		-42.0043			157.655		188.115				72.2239		44.0051
	31.4154	28.5833	7.08217	51.2897			36.6753	29.1953	24.6013	156.917			1.40033	1.64725	7.63581	2.63023			0.252252	0.423529	0.48643	0.293515				13.5587		17.6521				0.654323		104.681			6.39065		50.1606				33.3076		-19.4272
	14.3453	15.2966	128.881	153.524			1.58961	32.9843	104.842	160.202			1.52022	1.39771	1.78249	2.37489			0.248062	0.266667	0.101852	0.490909				0.271964		119.886				4.44336		107.967			-9.72642		35.5826				-16.0656		34.7594
	12.2526	32.6511	40.5238	139.825			10.1086	76.7753	105.59	172.949			1.53142	2.27929	1.59628	2.30849			0.235294	0.379888	0.568182	0.484615				17.6265		106.188				48.2344		120.713			47.212		31.7922				19.5714		33.0317
	6.11458	70.8081	102.46	20.8729			29.5575	39.1512	28.6526	44.1022			1.37475	3.98963	2.21302	5.48214			0.338235	0.208955	0.282609	0.614407				55.7835		-12.7647				10.6102		-8.13351			157.678		212.977				-34.2305		68.6607
	0.0455933	13.7502	42.0568	25.0888			53.8878	27.2551	86.1348	114.214			1.8962	1.80632	6.36345	3.5341			0.267606	0.296703	0.439689	0.130584				-1.27443		-8.54879				-1.28583		61.9779			16.6645		101.763				-6.61142		-64.1534
	1.71291	9.92362	55.9376	7.73102			27.5184	26.9876	58.0587	22.1765			1.45234	1.80872	5.851	1.4789			0.130435	0.270833	0.61157	0.380531				-5.10098		-25.9066				-1.55341		-30.0592			16.8196		-15.5696				-14.7541		4.45948
	77.8464	11.3579	87.3013	0.279538			90.4123	42.3156	86.3948	22.1684			2.37323	1.81532	5.46188	1.2922			0.578947	0.353659	0.648746	0.232558				-3.6667		-33.3581				13.7746		-30.0673			17.2458		-26.2278				11.3155		-36.1605
	3.82955	8.60856	59.8762	110.858			0.707598	42.1899	113.265	155.732			1.35373	1.7251	1.89823	2.90573			0.219178	0.337349	0.65873	0.589147				-6.41604		77.2203				13.6489		103.496			11.4186		65.8888				6.18211		61.7267
	143.86	121.203	32.0622	135.769			152.951	121.599	39.9535	154.916			3.33415	2.2031	1.49065	2.96393			0.405594	0.564286	0.23913	0.572464				106.178		102.132				93.0582		102.68			42.2912		69.2111				77.6112		57.1469
	114.048	14.3079	93.0551	45.5968			136.996	26.9314	10.2705	21.2114			2.78869	1.53642	1.6848	5.14365			0.462687	0.306818	0.552381	0.650943				-0.716702		11.9592				-1.60958		-31.0243			-0.76721		193.652				-3.42772		78.6903
	12.2126	34.6853	138.84	77.7851			51.0694	113.708	148.304	65.5119			1.52944	3.12994	2.9672	1.64398			0.351351	0.273684	0.364286	0.77551				19.6607		44.1475				85.1668		13.2762			102.153		-6.14469				-13.8568		112.885
	13.2953	3.2126	103.809	122.029			30.5967	26.2696	100.937	156.52			1.34745	1.72992	2.45905	2.61293			0.25	0.0706522	0.118182	0.606667				-11.812		88.3914				-2.27134		104.284			11.73		49.1727				-77.7619		66.5359
	14.8471	31.3566	110.184	103.64			26.6443	89.3096	49.3902	143.039			1.38073	2.75851	2.67282	3.36572			0.2875	0.574219	0.633333	0.510309				16.332		70.0023				60.7686		90.803			78.1637		92.1493				80.7377		40.0849
	72.5233	28.4191	87.2427	48.0053			81.7461	85.2169	92.523	51.7127			2.02281	2.24035	2.34127	1.87636			0.597315	0.299363	0.296443	0.594828				13.3945		14.3677				56.676		-0.523019			44.6971		7.12188				-5.77425		63.286
	97.2181	72.722	153.475	133.713			113.839	53.4084	73.0196	127.827			2.24525	1.89652	2.54848	1.97973			0.60274	0.584906	0.474138	0.688073				57.6974		100.075				24.8674		75.591			22.4905		13.0229				84.1015		88.8829
	22.9663	10.1127	170.946	8.90744			24.7267	32.8258	7.92165	6.15893			1.58348	1.4073	2.74476	5.70596			0.375	0.246377	0.453947	0.621019				-4.91188		-24.7302				4.2848		-46.0767			-9.10695		225.754				-22.4519		70.4758
	117.087	33.4116	21.2997	15.4865			140.793	88.0243	29.7658	54.8419			1.98365	1.96387	1.31095	4.8345			0.555556	0.368421	0.307692	0.567376				18.387		-18.1511				59.4834		2.60626			26.8399		176.002				15.962		55.7502
	6.72736	41.042	118.216	9.99994			8.60184	48.9461	133.109	39.2192			1.47218	2.11547	2.72386	1.62818			0.155405	0.446602	0.410891	0.409091				26.0174		-23.6377				20.4051		-13.0164			36.6318		-7.04715				40.5698		12.2995
	88.3253	31.1832	113.806	32.7458			113.647	27.4977	123.856	11.872			2.70211	5.54051	3.00799	1.98851			0.5	0.608209	0.369792	0.374194				16.1586		-0.891774				-1.04331		-40.3636			257.844		13.5246				91.4363		2.7198
	141.058	38.2556	1.65101	4.16548			160.7	29.9499	44.7527	38.9691			2.61826	2.00187	1.13203	1.35448			0.67234	0.355705	0.139785	0.155556				23.231		-29.4721				1.4089		-13.2666			29.2948		-22.6726				11.9595		-57.2985
	27.5099	31.592	6.70575	71.8306			32.8769	43.4129	15.9665	77.5469			1.50741	1.70835	1.15697	1.81975			0.511905	0.453488	0.302326	0.65				16.5674		38.193				14.872		25.3113			10.3368		3.88981				42.7373		78.4314
	117.828	32.9087	22.195	152.158			126.088	49.6042	2.18438	172.227			2.20229	1.58714	1.80363	2.74545			0.487805	0.36	0.258741	0.445205				17.8841		118.521				21.0632		119.991			2.50844		56.7383				13.3115		22.2133
	18.6938	3.97143	15.7873	116.999			42.5401	37.8777	20.1167	139.083			1.87524	1.27448	1.31771	2.1096			0.533333	0.240506	0.313043	0.540984				-11.0532		83.3617				9.33669		86.8477			-17.6851		20.4376				-24.2996		48.5053
	0.960814	11.0187	71.1813	31.2456			20.9251	17.93	89.1802	44.1698			1.15723	1.61183	1.51131	1.69164			0.0869565	0.432432	0.569343	0.575221				-4.00588		-2.39198				-10.611		-8.06587			4.10272		-3.42388				36.1099		57.9039
	7.18124	77.0471	11.467	3.67486			3.95321	76.4385	20.3335	58.2321			1.4376	3.98786	1.46869	1.47247			0.224299	0.581522	0.2	0.112903				62.0225		-29.9627				47.8976		5.99645			157.563		-15.9365				83.0364		-69.007
	8.61836	48.9593	8.85843	43.6345			11.3099	145.002	29.0353	14.27			1.18543	2.82897	1.48206	2.05769			0.291667	0.350254	0.188034	0.346154				33.9347		9.99687				116.461		-37.9657			82.7143		17.4736				10.2438		-4.97738
	5.63279	138.949	12.0902	102.539			11.5655	179.414	25.5252	23.1209			1.43825	2.75464	1.38123	3.79837			0.634615	0.428571	0.190476	0.413953				123.924		68.9014				150.873		-29.1148			77.9136		116.85				34.8946		13.6343
	24.2546	31.0486	28.128	17.2893			12.7242	44.1963	10.7941	49.0369			1.67857	1.53808	2.00763	6.22762			0.424779	0.367347	0.276836	0.667763				16.024		-16.3483				15.6554		-3.19876			-0.660033		255.536				15.624		83.3075
	147.997	122.803	70.4167	21.2712			145.966	141.686	8.53696	101.863			2.86106	2.30081	3.18442	5.96395			0.300429	0.385417	0.215686	0.552448				107.778		-12.3664				113.145		49.6272			48.6024		240.483				21.3115		51.6523
	9.64499	62.0428	16.0397	62.2179			19.2228	145.188	77.2192	83.3504			1.35108	2.31025	1.70155	1.68701			0.235294	0.366667	0.157068	0.333333				47.0182		28.5803				116.647		31.1147			49.2117		-3.68813				15.4098		-8.49673
	114.347	85.0438	10.9384	125.073			116.464	130.066	0.266396	100.707			2.19077	2.19132	1.35188	3.22517			0.274194	0.163121	0.179688	0.25				70.0192		91.4355				101.525		48.4709			41.5305		84.1257				-48.6571		-31.3725
	19.1314	59.6759	5.25767	10.108			28.0916	52.6405	14.7301	60.9441			1.4311	2.02194	1.17373	1.20746			0.444444	0.606667	0.241379	0.0952381				44.6513		-23.5296				24.0995		8.70843			30.5908		-31.0656				90.9508		-73.8562
	8.25431	125.797	4.7429	98.2685			19.7645	124.382	4.26689	1.46092			2.67666	2.30667	1.25023	3.96517			0.574879	0.531034	0.260274	0.273723				110.772		64.6309				95.8414		-50.7748			48.9805		126.372				67.1453		-24.8605
	38.4421	171.39	8.07309	137.093			30.4792	159.131	5.30358	124.842			1.70335	2.7542	1.22349	3.52992			0.435897	0.609589	0.1875	0.576037				156.366		103.456				130.59		72.606			77.8851		101.524				91.8706		58.1278
	14.909	114.6	9.85242	149.319			16.2443	123.001	15.0669	135.541			1.41016	2.27098	1.27707	4.2175			0.382979	0.618182	0.180952	0.293051				99.5751		115.681				94.4597		83.3049			46.6752		140.778				94.5753		-19.5545
	17.9237	25.2891	21.5579	157.403			74.3401	61.1933	14.6423	170.033			1.87737	1.66065	1.59129	3.36883			0.239437	0.178571	0.324786	0.5				10.2645		123.766				32.6524		117.797			7.25625		92.327				-43.7939		37.2549
	1.81735	61.9654	0.884361	177.579			34.4858	109.683	0.234643	149.412			1.98306	6.56745	1.11841	2.54402			0.430279	0.658784	0.148649	0.573964				46.9408		143.942				81.1418		97.1766			324.171		45.2388				107.355		57.5589
	30.96	83.6827	30.7736	159.879			28.541	104.772	26.9155	40.1411			1.67114	2.22561	1.83942	5.69147			0.509259	0.650943	0.265734	0.415323				68.6581		126.241				76.2315		-12.0946			43.745		224.927				104.887		14.0101
	16.1188	64.0467	4.76264	22.0931			87.1182	102.051	6.19418	15.7035			1.48895	2.92842	1.06051	1.39941			0.401869	0.633136	0.151515	0.556818				49.0221		-11.5445				73.5099		-36.5322			89.1377		-20.1075				99.2822		52.852
	14.3993	NaN	37.0887	155.756			23.0468	123.6	55.6041	173.552			5.91727	1.89934	1.60382	1.95785			0.827273	0.568421	0.470588	0.52				NaN		122.119				95.0595		121.316			22.6726		11.774				78.9129		42.7451
	0.238276	NaN	1.95743	108.748			10.4677	148.59	9.71712	149.01			1.49848	1.25207	1.089	2.87151			0.434426	0.232877	0.116667	0.467949				NaN		75.1101				120.049		96.7746			-19.1326		63.9349				-26.7011		28.4565
	14.6163	81.7501	12.1914	19.1445			12.0655	144.255	18.0823	5.024			1.40039	1.99491	1.5093	1.40253			0.357143	0.528	0.227273	0.529412				66.7255		-14.493				115.714		-47.2117			28.845		-19.9294				66.1902		45.3287
	15.1369	38.0006	44.9564	25.9604			17.8884	167.619	57.7505	63.1368			1.44159	2.66488	1.37797	1.46474			0.172414	0.289017	0.53913	0.433628				22.976		-7.67723				139.078		10.9011			72.1163		-16.3777				-9.03061		19.0352
	0.40603	90.6125	23.2111	159.492			40.3414	44.5322	1.93241	173.185			1.23147	2.21134	1.47848	2.71294			0.113636	0.64	0.279279	0.484848				75.5879		125.855				15.9912		120.949			42.8235		54.8822				101.443		33.0957
	12.0127	67.3003	21.5175	46.5542			10.7437	124.692	42.1661	125.083			1.35569	2.12918	1.50351	2.59733			0.27451	0.544554	0.309278	0.44				52.2757		12.9166				96.1514		72.8471			37.5173		48.282				71.4007		20.7843
	13.0625	103.182	65.1273	108.611			46.1862	120.536	8.63964	138.719			1.37295	2.08008	3.84633	2.68837			0.345455	0.45	0.274074	0.457143				88.1576		74.9735				91.9953		86.4836			34.3456		53.4794				41.6393		25.4902
	20.1969	88.3663	9.64001	97.3049			43.4366	167.631	60.8205	136.336			1.47265	2.60794	1.65755	2.3035			0.401869	0.496454	0.248276	0.663866				73.3417		63.6673				139.09		84.1002			68.4387		31.5074				56.2609		82.2376
	13.1103	2.97583	23.5495	7.52751			103.916	0.420384	19.2815	25.8351			2.37032	1.85726	1.59534	5.47572			0.15508	0.45283	0.269565	0.614865				-12.0488		-26.1101				-28.1206		-26.4006			19.9543		212.61				42.5302		68.7864
	5.67375	4.99164	3.01141	29.6899			26.5148	8.7262	110.653	80.7203			1.5483	1.13107	2.31228	1.61617			0.45283	0.169231	0.0844156	0.313953				-10.033		-3.94765				-19.8148		28.4847			-26.9477		-7.73283				-46.7339		-13.8167
	14.1866	57.6385	30.0215	53.4489			19.0032	106.832	19.677	178.3			2.08682	5.77235	1.77534	1.97173			0.557971	0.51875	0.416667	0.444444				42.6139		19.8113				78.2911		126.065			272.818		12.5667				63.2787		22.0044
	16.9605	47.2111	3.02717	65.4399			7.45853	71.6105	5.70407	147.698			1.59182	1.57818	1.41285	2.4747			0.375	0.530973	0.112782	0.42735				32.1865		31.8023				43.0696		95.4619			1.92936		41.2811				67.1261		17.3119
	22.4354	115.178	13.8819	42.8914			10.9833	119.669	38.2368	66.8645			1.36078	2.28591	1.52099	1.76802			0.286713	0.491453	0.211268	0.308943				100.154		9.25376				91.1281		14.6289			47.6396		0.936853				54.6868		-15.1921
	8.8555	4.00677	1.51532	94.7899			35.5448	161.515	6.71884	144.833			1.4973	2.3013	1.06666	2.24114			0.16092	0.133333	0.116279	0.515385				-11.0178		61.1524				132.974		92.5975			48.6334		27.947				-58.0328		41.4781
	16.8029	28.1705	11.8268	62.8563			24.8001	114.689	17.9137	83.1191			1.5898	2.24118	1.22006	1.96018			0.290541	0.37037	0.310811	0.424837				13.1459		29.2188				86.1478		30.8835			44.7509		11.9071				16.5756		16.6218
	39.0162	54.5878	34.7392	65.0686			60.5393	52.3647	136.217	89.6082			1.81189	1.81428	2.84855	1.81355			0.51938	0.609375	0.282353	0.697248				39.5632		31.431				23.8237		37.3725			17.1787		3.53582				91.8033		91.4013
	10.7704	49.6421	2.63708	165.437			0.994325	159.413	16.2562	166.473			1.98548	2.69385	1.41872	2.20704			0.7	0.268571	0.15625	0.474138				34.6175		131.799				130.872		114.238			73.987		26.0003				-15.466		30.1555
	52.6123	105.398	104.359	153.659			52.0141	117.661	101.072	155.489			1.7627	2.27202	2.69959	3.12394			0.561404	0.588235	0.541176	0.565217				90.3732		120.022				89.1198		103.253			46.7426		78.3462				85.1495		55.1577
	2.50054	23.258	3.32639	50.8209			1.2421	44.0948	46.4692	65.0802			1.58876	1.34853	1.68471	1.96168			0.180556	0.277108	0.147059	0.539326				8.23343		17.1833				15.5539		12.8446			-12.9026		11.9926				-12.779		48.0502
	28.9657	50.8403	25.6552	20.0493			23.5287	48.6304	12.1297	46.8833			1.31315	1.58615	1.53883	1.71404			0.5	0.619048	0.237624	0.313725				35.8157		-13.5883				20.0894		-5.35235			2.44457		-2.14541				94.8478		-13.8793
	4.32107	8.894	8.85049	157.757			10.0283	16.3713	12.2713	174.729			1.45117	1.21216	1.22794	2.57451			0.205479	0.333333	0.243902	0.52349				-6.1306		124.119				-12.1697		122.493			-21.7101		46.9794				4.91803		43.7031
	19.3376	52.7304	0.243833	18.6265			36.4702	157.175	7.16863	91.8081			1.46132	2.5697	1.11967	1.90462			0.496403	0.4	0.118421	0.336207				37.7058		-15.0111				128.634		39.5725			65.9687		8.73513				25.9016		-7.70791
	97.6649	49.0789	24.1465	2.21248			97.6649	54.5595	51.202	2.04719			1.98468	1.79346	1.48208	1.34491			0.503356	0.59375	0.457143	0.245614				34.0543		-31.4251				26.0186		-50.1885			15.8337		-23.2191				86.8852		-32.5765
	18.9157	9.34163	18.3702	10.5166			30.2993	75.3297	27.8582	95.6113			1.3219	1.49955	1.46624	1.72403			0.337079	0.174312	0.265306	0.351852				-5.68297		-23.121				46.7887		43.3757			-3.14909		-1.57463				-45.1346		-3.41322
	12.2483	6.52226	2.86987	8.60385			19.5102	34.518	1.0956	39.1289			1.30013	1.31328	1.09401	6.08937			0.138614	0.271429	0.138889	0.570397				-8.50234		-25.0337				5.97704		-13.1068			-15.1797		247.643				-14.5667		56.5796
	91.3579	111.45	12.4452	64.1571			91.0408	117.348	1.75944	61.2021			4.09182	3.04863	1.50875	2.40253			0.508547	0.664835	0.215054	0.611538				96.4252		30.5195				88.8066		8.96647			96.9016		37.1607				109.26		67.8733
	5.69617	6.7652	25.1245	78.0136			3.425	10.8878	28.8828	75.1993			1.12835	1.783	1.41251	2.56545			0.203704	0.106383	0.231481	0.512				-8.2594		44.376				-17.6532		22.9637			15.1585		46.4618				-66.5155		40.549
	70.3079	19.3346	2.06938	71.0525			63.6504	20.9939	28.4663	68.7168			2.29789	1.61215	1.19531	2.3057			0.5	0.366337	0.177083	0.765714				4.31004		37.4149				-7.54703		16.4811			4.12394		31.6329				15.306		110.196
	17.9622	16.1004	20.1317	103.379			25.1428	12.5103	41.7733	84.6168			1.36939	2.86327	1.45113	6.43543			0.285714	0.666667	0.237288	0.692754				1.07577		69.7411				-16.0307		32.3811			84.9294		267.4				109.836		90.1677
	70.4795	3.79765	8.23992	154.744			79.5054	8.34271	6.22516	179.272			1.30804	1.46765	1.6427	3.16832			0.550562	0.15	0.346939	0.465649				-11.227		121.106				-20.1983		127.037			-5.20932		80.8802				-52.7869		27.8252
	13.1311	15.273	6.32899	148.785			12.7032	23.9382	23.1593	149.79			1.52595	1.52796	1.2362	7.62383			0.253333	0.356322	0.266667	0.710247				0.248412		115.147				-4.60278		97.5542			-1.31373		335.246				12.1538		94.9699
	30.4267	9.54677	20.7859	1.2661			22.3254	6.44209	17.6296	129.648			2.2328	2.28834	1.44063	2.08998			0.560811	0.593496	0.383838	0.330357				-5.47784		-32.3715				-22.0989		77.4124			47.7968		19.3173				86.8053		-9.31373
	8.55858	35.429	5.89019	0.961936			21.3615	26.528	10.7005	34.2902			1.3367	1.64053	1.55584	1.34214			0.168317	0.346535	0.217391	0.144928				20.4044		-32.6757				-2.01301		-17.9455			5.95674		-23.3768				9.0732		-60.216
	3.95971	15.7256	3.28917	16.8763			46.2674	23.011	24.1152	85.7731			1.70826	1.27102	1.33262	6.8836			0.124031	0.355263	0.221053	0.608815				0.701026		-16.7612				-5.52992		33.5374			-17.9091		292.986				11.8205		67.1258
	3.09799	0.549708	4.71893	2.12663			0.228581	22.4176	6.62766	45.1352			1.47226	1.28061	1.29546	1.30102			0.189189	0.238095	0.176471	0.221053				-14.4749		-31.511				-6.12332		-7.10045			-17.2897		-25.7243				-25.0585		-39.3189
	8.38633	14.7916	68.0304	110.574			9.09693	5.19544	49.9274	162.329			1.16288	1.23173	3.27052	2.1812			0.220779	0.265823	0.582278	0.445055				-0.232976		76.9361				-23.3455		110.093			-20.4465		24.5253				-16.3312		22.1719
	28.4899	22.9782	3.38041	98.0258			0.846109	7.91044	12.9257	85.8047			2.63846	1.95066	1.59267	2.05432			0.336898	0.475248	0.318182	0.62963				7.95362		64.3882				-20.6305		33.569			25.9873		17.2813				49.5861		72.8395
	11.2275	21.8203	21.381	76.1816			42.4924	23.4822	80.4851	88.4602			1.45066	1.48967	1.70431	7.93282			0.236364	0.353535	0.220339	0.441886				6.79565		42.544				-5.05873		36.2245			-3.78668		352.886				11.2767		21.302
	4.18624	1.87443	11.2542	58.3273			16.6644	5.10963	94.7757	160.002			1.24707	1.2169	1.76461	1.76138			0.115385	0.202703	0.27972	0.556604				-13.1502		24.6897				-23.4313		107.766			-21.4042		0.55766				-36.1985		52.7932
	30.077	27.5333	12.9478	54.3199			29.1601	144.959	3.43158	108.229			1.31357	1.68073	1.41384	1.9401			0.445783	0.232877	0.226891	0.536842				12.5087		20.6824				116.418		55.9932			8.55326		10.7606				-26.7011		47.3684
	2.81987	110.424	13.9211	174.55			3.5451	15.8502	12.8858	132.899			1.19037	1.86055	1.29401	3.17609			0.18	0.254545	0.25974	0.282297				95.3996		140.912				-12.6907		80.6632			20.167		81.3235				-19.8808		-22.5068
	7.97411	7.24959	10.7559	24.8099			0.603797	5.86556	21.9415	135.77			1.58938	1.40819	1.48345	2.09001			0.158333	0.2	0.284483	0.267241				-7.77501		-8.82771				-22.6754		83.5347			-9.04937		19.3189				-37.0492		-26.6396
	80.9033	25.5678	94.7279	12.5527			88.7674	93.58	138.69	110.43			2.11139	2.04443	2.01362	2.49734			0.572254	0.4	0.0666667	0.471264				10.5432		-21.0849				65.039		58.1943			32.0436		42.5739				25.9016		29.3667
	2.62916	10.0341	16.9028	143.108			5.63339	176.448	3.23242	175.093			1.11579	1.5589	1.46134	2.56026			0.193182	0.15534	0.279279	0.576389				-4.99046		109.47				147.907		122.858			0.684686		46.1657				-51.1062		58.2244
	41.2685	176.801	3.44017	115.696			30.3863	173.586	3.57633	118.931			1.66637	2.05273	1.13327	2.5816			0.472441	0.208054	0.215054	0.6				161.777		82.0583				145.045		66.6958			32.5792		47.3837				-34.5142		64.7059
	135.031	12.1693	8.88469	147.848			121.246	29.4044	44.7768	138.065			3.95902	1.25043	1.56485	3.32435			0.550877	0.223684	0.1	0.678068				-2.85526		114.21				0.863472		85.8296			-19.2386		89.7876				-29.5945		86.1364
	3.3839	1.56678	10.6829	55.2051			15.5249	30.7257	42.4997	148.527			1.06597	1.49522	1.30068	2.06194			0.173913	0.231707	0.18705	0.589404				-13.4578		21.5675				2.18471		96.2909			-3.42836		17.7164				-27.0692		61.7972
	14.1663	10.7126	19.3644	14.0288			32.973	17.4842	15.294	48.4319			1.7351	1.2791	1.61206	1.60418			0.276923	0.247525	0.625	0.472				-4.31198		-19.6088				-11.0567		-3.80378			-17.3871		-8.41697				-22.0906		29.5686
	28.7188	8.11056	7.87447	11.6599			54.8962	43.394	35.5082	19.9613			1.5844	1.29822	1.77305	1.24508			0.375	0.194805	0.0683453	0.304348				-6.91405		-21.9777				14.8531		-32.2743			-16.1523		-28.9179				-38.6843		-16.4535
	23.6776	14.7752	3.68807	48.9462			19.0107	3.03349	22.9973	141.63			1.22781	1.4701	1.92859	2.46971			0.356164	0.38961	0.07393	0.38843				-0.249426		15.3086				-25.5075		89.3941			-5.0506		40.9964				22.6315		6.62778
	9.78534	13.1963	1.03559	19.3379			12.6338	20.3671	44.2999	13.6373			1.11866	1.3092	1.40927	1.56848			0.135802	0.328571	0.139241	0.366337				-1.82827		-14.2997				-8.17384		-38.5984			-15.443		-10.4551				3.4192		0.562997
	31.5708	27.4261	18.9159	25.4749			23.7393	61.9977	39.6577	56.1029			1.71851	1.52485	1.24313	1.54385			0.469388	0.324675	0.27	0.342342				12.4015		-8.16265				33.4567		3.86724			-1.51469		-11.8614				2.19289		-6.02367
	19.2199	19.3381	18.7594	22.1352			7.41784	86.7049	11.4802	32.1271			1.38116	1.47901	1.45461	1.49403			0.339806	0.244681	0.428571	0.351351				4.31348		-11.5024				58.1639		-20.1085			-4.47529		-14.7055				-22.9857		-3.55061
	5.08884	4.43745	11.2023	22.8908			23.1897	5.67869	16.8159	8.77015			1.24446	1.28311	1.6304	1.99883			0.254386	0.283951	0.231579	0.605263				-10.5872		-10.7467				-22.8623		-43.4655			-17.1281		14.1138				-10.6254		66.1507
	1.51316	4.44406	1.89869	22.3116			45.8574	28.9025	29.7739	59.7459			1.3438	1.47166	1.23173	1.40238			0.130952	0.178218	0.0708661	0.385417				-10.5805		-11.326				0.361566		7.51021			-4.95008		-19.9378				-43.9052		5.80065
	47.7055	30.0934	8.24501	9.06816			83.713	33.8679	22.9167	11.419			2.07333	1.41158	1.49618	1.28952			0.516779	0.451923	0.122951	0.303371				15.0688		-24.5694				5.32693		-40.8166			-8.83053		-26.3808				42.2446		-16.7217
	13.5187	25.1922	7.73129	33.5039			32.3592	15.285	26.8008	177.392			1.52716	1.42106	1.25046	2.38537			0.27	0.540541	0.289157	0.231183				10.1676		-0.133709				-13.256		125.157			-8.2179		36.1814				70.1374		-36.5381
	128.878	29.6531	15.2625	38.7728			131.593	38.8284	12.2865	71.9655			3.67906	1.70221	1.41692	1.80839			0.104089	0.423913	0.241935	0.578947				14.6285		5.13521				10.2874		19.7299			9.94024		3.2415				33.4284		58.9267
	73.6435	13.3146	32.3962	3.29886			42.3751	28.9031	26.7393	35.7042			1.83402	1.51342	1.71906	5.96038			0.739726	0.343284	0.312102	0.432927				-1.71004		-30.3387				0.362114		-16.5315			-2.25309		240.279				8.04991		18.8427
	10.9732	33.6136	30.7779	6.00387			13.0354	45.7107	35.7522	1.10346			1.17518	1.34261	1.6727	1.12509			0.33871	0.395062	0.378378	0.283333				18.589		-27.6337				17.1697		-51.1322			-13.2848		-35.7682				24.3473		-22.2222
	26.0181	3.66327	1.08056	12.8467			28.4376	38.7227	9.20828	35.7163			1.2457	1.70706	1.14716	1.45733			0.444444	0.202899	0.272727	0.34				-11.3613		-20.7909				10.1817		-16.5193			10.2538		-16.801				-36.1368		-6.66667
	13.6341	7.25148	35.9311	1.52499			4.12606	25.4355	27.9666	11.4468			1.29717	1.38418	1.41503	1.29814			0.347826	0.189655	0.5	0.234375				-7.77313		-32.1126				-3.10544		-40.7888			-10.6002		-25.889				-40.3053		-35.6618
	44.5627	6.66109	9.79056	4.23282			1.6306	4.53315	0.124496	8.07686			2.33255	1.84462	1.2872	1.1282			0.282511	0.460177	0.344444	0.16129				-8.36351		-29.4048				-24.0078		-44.1588			19.1379		-35.5911				44.8426		-55.7242
	20.1629	29.4008	8.11267	18.6796			28.6105	32.5806	8.52618	56.1554			1.1664	2.91132	1.28085	1.37321			0.378788	0.596154	0.175258	0.338028				14.3761		-14.958				4.03962		3.91974			88.0327		-21.6029				87.6419		-7.20795
	2.57497	12.487	7.03939	21.8177			148.496	51.5623	0.358346	53.9971			1.62849	1.75832	1.319	3.38393			0.0372671	0.622857	0.155844	0.203297				-2.53759		-11.8199				23.0213		1.76138			13.5643		93.1891				96.0468		-44.1931
	13.8888	14.2174	7.75365	15.9204			14.7721	39.9951	0.601616	19.4893			1.22229	1.55112	1.35057	1.603			0.2625	0.252525	0.264368	0.301075				-0.807179		-17.7172				11.4542		-32.7463			0.181887		-8.48439				-20.5166		-17.3519
	4.4945	86.1392	8.52201	31.0273			47.4265	80.7588	12.143	82.7699			1.22866	1.79663	1.14538	1.83592			0.0843373	0.79375	0.240964	0.423729				71.1146		-2.61027				52.2179		30.5342			16.0384		4.81272				149.836		16.3177
	31.845	24.3622	11.9483	12.6323			16.966	60.2004	3.80236	21.3054			1.4712	2.12526	1.45879	1.41037			0.461538	0.442177	0.175	0.285714				9.33762		-21.0053				31.6595		-30.9303			37.2636		-19.4816				39.177		-21.5686
	10.894	27.1463	20.464	3.26469			41.0127	29.7462	20.3916	48.0091			2.52461	1.49245	1.59194	1.36642			0.637306	0.448718	0.218579	0.194805				12.1217		-30.3729				1.20522		-4.22654			-3.6071		-21.9906				41.2358		-46.5241
	24.8632	12.0092	4.65619	15.7063			18.4818	9.9638	22.4081	56.1477			1.35299	1.40436	1.43395	1.38384			0.5	0.292929	0.166667	0.258065				-3.01539		-17.9313				-18.5772		3.91199			-9.297		-20.9966				-7.7993		-29.1588
	8.01638	15.7612	134.551	8.29968			5.03662	7.13368	141.379	15.6292			1.21047	4.64531	1.94271	3.15816			0.171429	0.65	0.6875	0.461883				0.736616		-25.3379				-21.4073		-36.6065			200.026		80.3002				104.59		26.7915
	17.9406	3.84941	1.19783	170.207			27.4176	17.5814	175.743	172.323			1.47379	1.43108	1.88653	2.62339			0.178808	0.184615	0.0448718	0.597633				-11.1752		136.569				-10.9596		120.087			-7.57112		49.77				-41.8916		64.0562
	8.98732	3.56341	143.892	179.177			16.0259	1.284	143.892	83.0436			1.10165	1.56998	2.5768	3.34777			0.056338	0.166667	0.447619	0.466135				-11.4612		145.54				-27.257		30.8079			1.40029		91.1247				-47.541		27.9588
	9.78023	2.53553	176.012	36.3237			3.93018	6.36633	174.335	34.6811			1.31668	1.19138	2.8732	2.00704			0.244681	0.15	0.375	0.448				-12.4891		2.68611				-22.1746		-17.5546			-23.0522		14.5824				-52.7869		22.9804
	9.70091	16.4337	113.114	10.2068			14.1701	2.25204	109.385	34.2629			1.35905	1.41239	1.86338	3.63835			0.460784	0.424242	0.588889	0.0930233				1.40914		-23.4308				-26.2889		-17.9727			-8.77845		107.714				33.532		-74.4642
	12.5096	11.3068	5.95335	57.1994			3.7502	46.8445	5.04985	81.8098			1.3362	2.91399	5.86695	2.19924			0.25	0.75814	0.366972	0.463768				-3.71777		23.5619				18.3035		29.5741			88.2055		25.5551				138.628		27.3089
	10.7311	63.9024	17.4218	18.458			28.0968	82.001	26.6035	0.277471			1.36974	5.10774	1.36787	1.54488			0.647059	0.681004	0.319328	0.305263				48.8778		-15.1796				53.46		-51.9582			229.893		-11.8025				114.349		-16.2023
	4.25559	24.7085	8.48758	21.324			27.2784	94.2355	43.5083	125.612			1.15644	2.083	1.41102	1.57748			0.152174	0.401786	0.206522	0.269231				9.6839		-12.3136				65.6946		73.3766			34.5345		-9.94118				26.4637		-26.0935
	2.61908	11.0771	42.5604	4.38094			10.3882	5.46218	98.863	36.3313			1.09284	4.38602	1.92794	1.20511			0.136986	0.469828	0.338028	0.1625				-3.94755		-29.2566				-23.0788		-15.9044			183.279		-31.2				47.8802		-55.3922
	19.1724	14.6874	2.99415	45.402			27.078	56.7217	16.819	56.0943			1.68169	3.29539	1.11605	3.17994			0.27451	0.673797	0.0727273	0.398844				-0.337217		11.7644				28.1808		3.85866			112.839		81.5435				112.08		9.48657
	6.32014	11.2031	82.2219	25.7586			6.9689	34.2819	96.042	42.8423			1.10537	4.99392	6.07191	1.80395			0.0606061	0.637931	0.666667	0.522727				-3.82147		-7.87901				5.74091		-9.39333			222.542		2.98784				100.791		43.4938
	147.634	62.3657	170.168	44.1765			153.333	41.0678	157.189	76.8414			3.4364	1.91814	7.83251	7.33665			0.475936	0.564885	0.702576	0.464789				47.3411		10.5389				12.5268		24.6058			23.8867		318.851				77.8		27.5891
	20.7535	7.42663	13.7514	17.0109			1.61125	18.5014	36.0622	78.6593			1.7764	4.78899	1.27004	8.94735			0.251908	0.709091	0.329268	0.492408				-7.59798		-16.6267				-10.0395		26.4236			209.306		410.806				123.189		35.1708
	62.572	3.78462	22.6757	1.09221			44.7142	0.204242	58.6582	11.6699			1.95806	1.56587	5.20093	1.2067			0.57047	0.256098	0.625483	0.238095				-11.24		-32.5454				-28.3367		-40.5657			1.13473		-31.109				-19.3922		-34.6405
	8.93917	9.54638	36.5916	4.15033			38.4718	13.5862	47.1518	13.3139			1.39404	2.09359	1.70461	1.28092			0.116667	0.430464	0.34375	0.2				-5.47822		-29.4873				-14.9547		-38.9218			35.2187		-26.872				35.4902		-45.098
	25.7667	27.6479	21.0649	8.12364			32.966	15.4905	39.6936	37.7503			1.6263	1.48045	1.83096	1.37429			0.322581	0.37931	0.22807	0.264706				12.6233		-25.5139				-13.0505		-14.4854			-4.38263		-21.5414				19.3895		-27.3356
	73.285	1.1896	159.37	100.618			78.8997	4.41039	157.254	98.3885			2.93458	1.41259	2.93895	1.82152			0.377451	0.228916	0.441176	0.639175				-13.835		66.9808				-24.1306		46.1528			-8.76505		3.9907				-27.9479		75.4599
	27.6107	68.1775	134.177	30.9673			20.8764	67.1758	137.244	38.5103			1.07198	4.55143	2.11119	1.48408			0.0862069	0.555556	0.679389	0.429907				53.1529		-2.67029				38.6348		-13.7254			193.962		-15.2736				74.8634		18.0136
	27.0925	13.0525	178.914	51.8872			130.195	8.97047	157.218	143.273			2.3305	1.2319	3.63118	2.54144			0.330935	0.305556	0.561538	0.425373				-1.97214		18.2496				-19.5705		91.0374			-20.4356		45.0911				-3.82514		16.7691
	1.42222	89.7859	139.25	66.6933			2.95647	91.0812	152.152	33.3207			1.07293	2.51658	3.21082	4.27451			0.102941	0.677686	0.341463	0.366667				74.7613		33.0557				62.5403		-18.915			62.5381		144.032				113.304		0.653595
	9.43385	22.6981	92.7312	97.0232			3.26952	85.7135	94.8925	85.8694			1.70252	2.18588	1.75955	2.01855			0.210526	0.421569	0.686747	0.662162				7.67353		63.3856				57.1725		33.6337			41.1794		15.2393				32.6905		81.77
	19.9525	1.19642	1.40105	7.16054			5.44046	9.51411	4.50481	66.6377			1.58384	1.62047	1.38648	1.31825			0.418605	0.391753	0.0629921	0.22549				-13.8282		-26.477				-19.0269		14.402			4.66082		-24.7408				23.3057		-38.1007
	5.00861	2.17794	12.4975	151.024			83.4326	27.3929	11.0212	104.26			1.96785	1.24067	1.36889	2.54041			0.125	0.149254	0.40566	0.529915				-12.8467		117.386				-1.14806		52.0242			-19.8692		45.0323				-53.0218		45.4667
	2.78639	3.18943	64.1783	5.13372			0.174327	1.4899	79.9068	4.00489			1.16643	1.15845	1.70773	1.23384			0.125	0.138889	0.441176	0.213333				-11.8352		-28.5039				-27.0511		-48.2308			-25.1793		-29.5598				-56.2842		-41.4379
	46.5436	7.68653	140.882	19.7752			45.6249	9.6467	142.135	22.673			1.63082	1.47323	3.45014	1.4311			0.709459	0.321429	0.586667	0.463636				-7.33807		-13.8624				-18.8943		-29.5627			-4.84891		-18.2983				1.17096		27.2727
	10.5954	0.320396	45.414	24.6514			22.5215	15.0968	56.6439	20.144			1.30848	1.17642	1.51482	2.0729			0.358974	0.153846	0.556962	0.555556				-14.7042		-8.9862				-13.4441		-32.0917			-24.0188		18.3422				-51.5763		52.5054
	7.03842	14.509	128.415	153.197			12.7703	18.432	127.809	157.096			1.12342	1.78469	2.62979	2.52477			0.272727	0.353535	0.428571	0.659218				-0.515637		119.56				-10.109		104.861			15.2674		44.1394				11.2767		80.9618
	2.20462	10.2367	124.139	48.3137			149.071	46.4676	135.135	78.9184			1.80807	2.96313	3.45985	1.84394			0.10687	0.539749	0.30131	0.555556				-4.78789		14.6761				17.9266		26.6828			91.379		5.27088				69.8882		52.5054
	2.51405	18.4055	17.6905	129.637			6.59985	40.8006	2.30215	158.168			1.1057	2.80267	1.27394	2.48424			0.0909091	0.607407	0.412371	0.698718				3.38089		95.9997				12.2596		105.932			81.0159		41.8255				91.184		91.8049
	9.7108	6.03848	169.182	86.7961			30.853	1.14306	160.085	86.3524			1.13457	1.4834	2.85812	6.72242			0.225806	0.178947	0.363636	0.741344				-8.98612		53.1585				-27.3979		34.1167			-4.19156		283.784				-43.6756		103.506
	8.68994	10.6896	77.284	7.67937			4.56508	20.1858	90.3032	34.2564			1.44242	1.4981	1.82099	1.7204			0.101695	0.294118	0.529851	0.504				-4.335		-25.9582				-8.35516		-17.9793			-3.24222		-1.78181				-7.42527		38.3529
	16.9848	3.53277	153.02	140.326			9.80454	52.7496	153.02	138.746			2.17786	1.50276	1.92285	2.64021			0.236486	0.197674	0.552448	0.572254				-11.4918		106.688				24.2086		86.5099			-2.94119		50.73				-37.7812		57.0894
	9.40225	3.03116	4.1222	106.189			12.9815	7.30576	38.2882	110.363			1.47808	1.20887	1.52106	1.84267			0.39759	0.103448	0.0923077	0.735294				-11.9934		72.5512				-21.2352		58.1275			-21.9229		5.19831				-67.4392		101.845
	22.3373	5.09927	76.2353	150.667			112.241	2.49942	115.931	170.37			2.45637	1.31452	2.54384	3.24994			0.305785	0.184615	0.405556	0.205729				-9.92533		117.03				-26.0415		118.135			-15.0991		85.5395				-41.8916		-43.5253
	18.3856	35.9312	23.9486	147.03			21.4389	103.543	19.9016	156.304			1.7034	2.33463	4.75349	2.88391			0.209091	0.432258	0.627907	0.721854				20.9066		113.393				75.0016		104.068			50.7862		64.6431				36.055		98.1561
	2.45765	52.568	74.3298	2.09798			38.7154	50.6942	99.4454	21.5831			1.46086	1.81295	1.94922	1.30089			0.424242	0.58209	0.427419	0.0967742				37.5434		-31.5396				22.1533		-30.6525			17.0925		-25.7319				83.2151		-73.4345
	20.3055	7.94434	149.671	124.397			33.5216	54.0143	144.282	157.145			1.51619	1.83841	2.61349	2.67397			0.495327	0.216216	0.292857	0.5125				-7.08026		90.7596				25.4733		104.909			18.7374		52.6572				-31.9451		40.6863
	21.9555	13.9277	23.1479	128.559			16.8694	33.5627	26.2273	130.584			1.72461	1.75785	1.65276	2.39105			0.292683	0.244681	0.316456	0.652482				-1.09688		94.9212				5.02178		78.3488			13.5337		36.5054				-22.9857		79.1128
	9.62311	6.73977	29.9672	93.0199			1.21024	70.9471	28.9464	92.3689			1.57044	1.47272	1.65729	3.04685			0.25	0.125	0.321429	0.509579				-8.28484		59.3823				42.4061		40.1332			-4.88158		73.945				-60.6557		39.8843
	19.2543	16.6605	133.537	154.771			5.91581	71.2095	128.525	141.497			1.67141	2.26011	2.85113	3.79973			0.481818	0.179104	0.424581	0.388325				1.63589		121.133				42.6685		89.2609			45.9731		116.928				-43.6261		6.59898
	22.1279	3.30158	57.1827	109.178			69.2647	36.1573	49.1685	128.601			2.12655	1.71244	5.16193	2.69483			0.61875	0.10596	0.649289	0.558621				-11.723		75.5407				7.61634		76.3654			10.6013		53.8482				-66.6486		53.3469
	3.45701	2.88674	159.041	159.418			4.79116	78.1086	159.344	167.784			1.26511	1.78491	2.6656	3.28374			0.344262	0.171717	0.42515	0.239234				-12.1379		125.781				49.5677		115.549			15.2816		87.4691				-45.9513		-34.3278
	14.8925	4.12734	49.738	25.7257			4.06617	20.5775	15.3757	51.8885			1.55445	1.529	1.51813	1.78832			0.252174	0.220779	0.590361	0.651163				-10.8973		-7.91188				-7.96349		-0.347203			-1.24648		2.09526				-30.5088		78.7506
	142.246	8.84443	34.0118	71.4985			141.907	0.706836	42.8667	95.6048			4.19507	2.2308	1.4159	2.00893			0.494662	0.454545	0.465753	0.523364				-6.18017		37.861				-27.8341		43.3691			44.08		14.69				43.07		43.6687
	19.2336	3.73748	117.41	19.7178			68.3998	23.7702	111.645	17.7844			1.69342	1.51768	2.99074	1.53145			0.33913	0.231579	0.482143	0.437037				-11.2871		-13.9198				-4.77076		-34.4512			-1.97765		-12.5693				-27.1096		19.971
	9.91183	6.41478	39.5644	3.14222			18.5971	96.5851	41.0081	106.802			1.23699	2.04507	5.16218	2.97643			0.222222	0.106667	0.623853	0.0754717				-8.60982		-30.4954				68.0441		54.5659			32.0848		69.9248				-66.4262		-79.2823
	7.52191	11.5004	78.5562	111.778			2.70568	17.7286	76.7488	117.356			1.0671	1.4221	1.88783	1.94149			0.226415	0.378788	0.596026	0.526316				-3.52422		78.1405				-10.8124		65.1201			-8.15112		10.8398				19.225		44.4788
	0.0533921	12.1762	6.42386	122.461			2.55204	26.2339	12.2919	131.528			1.12913	1.24198	1.17987	1.73732			0.0972222	0.361702	0.164384	0.474576				-2.84843		88.8231				-2.3071		79.2926			-19.7847		-0.815832				13.8472		30.2758
	6.00075	70.2245	162.004	165.689			53.9756	85.3521	157.842	166.163			1.49396	2.1134	2.48592	2.42433			0.118644	0.228758	0.525641	0.706422				55.1999		132.051				56.8112		113.927			36.4976		38.4053				-27.9974		93.9198
	6.64543	9.9647	73.4754	43.574			31.0864	12.3339	77.0525	48.8752			1.8488	1.28576	1.57219	1.6159			0.532787	0.263158	0.477273	0.59542				-5.0599		9.93636				-16.2071		-3.36044			-16.9571		-7.74818				-17.17		63.4486
	3.28957	81.1014	126.17	70.8136			78.937	56.8753	127.749	129.868			1.64733	4.76082	1.97512	2.61779			0.135135	0.729529	0.677165	0.455782				66.0768		37.1761				28.3343		77.6325			207.486		49.4502				129.622		25.1167
	6.96031	139.367	71.8714	173.557			12.8989	138.602	89.9853	170.324			1.62395	1.83299	1.85319	2.94973			0.166667	0.202532	0.453782	0.314286				124.342		139.919				110.061		118.088			18.3872		68.4008				-36.2523		-13.7255
	10.4871	28.6501	79.8382	81.7407			7.30053	27.7807	81.1112	93.6893			1.19342	1.65928	1.71977	2.09162			0.258824	0.282787	0.642857	0.461039				13.6255		48.1031				-0.760302		41.4536			7.16735		19.4109				-10.9917		26.5597
	14.6233	15.2976	13.5468	39.7538			1.09679	17.5456	26.4485	44.9043			1.35528	1.31471	1.12919	1.80693			0.352113	0.338028	0.104762	0.490066				0.272984		6.11623				-10.9954		-7.33141			-15.0873		3.15789				6.39575		34.528
	10.369	13.5005	35.2126	158.998			41.4841	94.7938	45.3322	170.794			1.48581	1.64985	1.2817	2.80728			0.231481	0.175	0.478261	0.358871				-1.5241		125.36				66.2528		118.559			6.55858		60.2679				-44.918		-1.4864
	5.52779	7.34169	19.0325	160.92			7.85375	61.7607	61.8218	126.965			1.12411	1.61018	1.56828	2.6713			0.232558	0.0865385	0.419355	0.320611				-7.68291		127.282				33.2197		74.7291			3.9964		52.5051				-72.7617		-11.9892
	6.58936	16.0749	5.72316	55.4071			60.5463	3.46542	99.8255	61.0376			1.79216	1.395	2.61577	5.75635			0.222222	0.297872	0.00578035	0.670659				1.05026		21.7695				-25.0755		8.80188			-9.90122		228.631				-6.24346		84.1024
	1.25566	9.78245	104.49	47.4785			3.73207	22.2387	100.534	68.3398			1.05616	1.34246	3.21867	2.21955			0.133333	0.268293	0.582938	0.647619				-5.24216		13.8409				-6.30228		16.1041			-13.2946		26.7146				-15.5538		77.7778
	85.8924	7.67654	96.3257	76.7575			78.5441	7.75192	101.632	82.8507			2.09672	1.21045	2.02969	2.21127			0.320988	0.12381	0.654867	0.613953				-7.34806		43.1199				-20.789		30.6151			-21.8211		26.2416				-61.0304		68.5363
	3.12175	30.2143	36.7653	20.3923			11.7493	34.6853	64.8773	33.9064			1.39248	1.75623	1.32058	1.46727			0.150685	0.222222	0.404494	0.345679				15.1897		-13.2453				6.14432		-18.3293			13.4293		-16.2334				-30.0546		-5.10772
	10.8781	8.23696	42.7784	136.861			20.47	15.1876	32.2676	139.553			1.19841	1.2536	3.7614	2.62145			0.375	0.16	0.537736	0.703704				-6.78765		103.224				-13.3534		87.3172			-19.0337		49.659				-49.6393		93.1736
	22.957	2.51603	173.522	102.728			32.3011	2.22714	169.56	96.6398			2.72308	1.14178	2.11152	2.36137			0.68617	0.137255	0.70073	0.689441				-12.5086		69.0904				-26.3138		44.4041			-26.2558		34.8108				-56.7985		89.2583
	10.9336	5.58251	1.04262	56.112			24.3728	18.0158	1.67019	77.5602			1.39225	1.16631	1.21662	2.00002			0.298701	0.220779	0.0679612	0.374408				-9.44209		22.4744				-10.5252		25.3245			-24.6718		14.1816				-30.5088		2.77855
	1.06919	13.6987	19.9226	177.548			66.1096	11.8208	23.5422	150.974			1.36604	1.2776	1.83627	8.26671			0.155844	0.294118	0.239316	0.310592				-1.32589		143.911				-16.7201		98.7384			-17.4839		371.948				-7.42527		-14.7393
	85.7793	3.89739	72.7901	14.2841			67.545	107.591	63.9108	19.3609			3.2949	1.62399	4.72123	1.42633			0.104247	0.0926829	0.648069	0.345679				-11.1272		-19.3535				79.0497		-32.8747			4.88871		-18.5706				-70.8277		-5.10772
	13.5069	0.365187	177.855	12.8891			157.325	20.9168	178.376	6.44447			3.23874	1.22859	1.83013	1.50539			0.116279	0.0769231	0.59542	0.238095				-14.6594		-20.7485				-7.6242		-45.7912			-20.6492		-14.0569				-75.7881		-34.6405
	7.06144	123.573	5.415	1.10131			35.0236	160.725	34.9702	1.54122			1.59992	4.16157	1.53492	1.07674			0.384615	0.643963	0.131387	0.208333				108.548		-32.5363				132.184		-50.6945			168.783		-38.5285				102.69		-42.8105
	29.9369	15.6736	100.904	25.0982			100.695	6.7056	60.214	30.9897			2.31624	1.22445	3.63197	1.39901			0.356522	0.337209	0.430189	0.421053				0.649009		-8.53938				-21.8354		-21.246			-20.9168		-20.1306				6.13801		15.5831
	12.88	5.65553	86.1342	9.36014			11.9716	0.556158	93.1332	22.8313			1.54671	1.12468	1.90361	1.12869			0.265487	0.166667	0.485714	0.174419				-9.36908		-24.2775				-27.9848		-29.4044			-27.3608		-35.5631				-47.541		-52.1204
	4.53036	14.1272	112.606	14.2349			29.5959	35.4789	122.043	26.5326			1.31302	1.36816	3.7577	1.41073			0.134328	0.348315	0.340081	0.309524				-0.897424		-19.4027				6.93797		-25.7031			-11.6349		-19.461				9.63345		-15.0327
	11.7146	21.9661	35.4623	1.51027			5.79299	25.0237	65.3893	60.2926			1.2535	1.99118	2.13459	1.3957			0.38	0.526627	0.404412	0.123596				6.94146		-32.1273				-3.51731		8.05695			28.6038		-20.3194				65.7581		-66.0718
	12.2933	20.1035	172.685	112.818			37.2809	10.2106	180	110.068			1.18039	2.44039	2.70737	2.3062			0.348485	0.802752	0.469799	0.313433				5.07886		79.1803				-18.3304		57.8319			57.6173		31.6611				152.67		-13.9596
	8.58447	134.565	169.695	61.0483			27.5549	155.338	170.907	112.125			1.37693	1.80563	3.16341	2.56962			0.297101	0.562162	0.417085	0.573529				119.54		27.4107				126.797		59.8893			16.6203		46.6998				76.9428		57.4394
	12.6976	44.7127	111.297	3.16127			20.0179	76.7594	118.739	73.5307			1.33026	1.19544	2.67655	1.77152			0.378788	0.224719	0.371134	0.446281				29.6881		-30.4763				48.2184		21.295			-22.79		1.13653				-29.2687		22.5085
	12.9696	6.02638	141.602	110.285			1.91745	24.425	133.843	89.6923			1.13232	1.99497	2.92215	1.60562			0.328358	0.326797	0.372881	0.690583				-8.99822		76.6474				-4.11595		37.4567			28.8489		-8.33467				2.86082		89.5718
	25.9318	110.434	15.5489	1.62901			76.2785	96.4533	21.3846	34.2736			1.95745	1.84463	1.40943	1.10408			0.386905	0.41954	0.329114	0.109375				95.4097		-32.0086				67.9124		-17.962			19.139		-36.968				32.052		-69.9755
	21.0551	99.4458	13.6977	2.41001			19.0545	99.6654	15.3513	47.75			1.50794	1.55338	1.34031	1.09494			0.553719	0.365517	0.124138	0.157895				84.4212		-31.2276				71.1245		-4.48563			0.328211		-37.4895				15.048		-56.6563
	16.0363	5.50041	25.5201	6.89808			36.8569	55.3188	61.7886	24.2289			2.04814	2.67741	1.71614	1.05721			0.175532	0.306358	0.25	0.288889				-9.52419		-26.7395				26.7778		-28.0068			72.9255		-39.6435				-3.57244		-20.6972
	41.0216	87.0015	0.359282	85.5002			41.8448	91.0677	12.5228	77.0695			1.86155	3.43962	1.21696	3.64887			0.398734	0.474104	0.0569106	0.568493				71.9769		51.8626				62.5268		24.8338			122.154		108.315				49.226		56.0569
	26.1517	9.07095	39.3895	9.52337			40.3732	39.1911	30.6538	11.6106			1.99765	1.58781	5.12218	1.28084			0.608187	0.464286	0.52451	0.447761				-5.95366		-24.1142				10.6501		-40.6251			2.55181		-26.8767				46.1358		22.9148
	5.48456	99.914	177.257	6.19831			4.01087	114.037	24.0214	10.0393			1.16698	1.90068	3.50302	1.16016			0.128571	0.49375	0.341615	0.354839				84.8894		-27.4393				85.4965		-42.1964			22.7588		-33.7664				55.4098		-2.5933
	5.81254	22.7301	20.7017	28.8631			5.04924	96.6492	17.4152	21.8853			1.24971	2.09558	1.38027	1.62311			0.0987654	0.51875	0.273684	0.424242				7.70551		-4.77448				68.1083		-30.3504			35.3467		-7.33633				63.2787		16.4587
	10.6707	86.0192	18.8453	15.005			14.7552	87.9667	33.0472	3.49236			2.12635	1.86622	1.20193	1.52623			0.105422	0.643411	0.0625	0.404255				70.9946		-18.6326				59.4257		-48.7433			20.5335		-12.8673				102.516		10.972
	19.0353	158.387	10.5109	21.5361			36.2644	153.31	27.4126	22.9525			1.42204	1.53698	1.32141	1.49565			0.357143	0.459184	0.233333	0.43				143.363		-12.1015				124.769		-29.2831			-0.731516		-14.6133				44.5299		18.0392
	1.44584	38.7599	7.19024	16.0883			15.2716	74.7985	7.47196	150.419			1.24576	1.93985	1.12652	2.35942			0.233645	0.615385	0.271605	0.262774				23.7353		-17.5492				46.2576		98.1838			25.2886		34.7				93.6948		-27.866
	15.3815	26.6128	9.73252	13.5645			13.1002	69.8759	16.0548	10.4126			1.33126	2.46753	6.05281	1.43878			0.345238	0.44086	0.56314	0.191304				11.5882		-20.0731				41.335		-41.8231			59.3698		-17.8598				38.7626		-47.4851
	11.3231	0.748443	8.6179	21.0809			4.76113	21.3566	10.1523	30.3378			1.178	1.96575	1.05124	1.93202			0.057971	0.557692	0.0769231	0.494382				-14.2762		-12.5567				-7.18433		-21.8979			26.9616		10.2993				75.5359		35.7127
	50.9963	3.23839	2.02542	29.8709			54.0132	8.33608	3.62283	39.0818			1.79369	6.3121	1.08682	1.71027			0.792453	0.782222	0.146667	0.679688				-11.7862		-3.76665				-20.2049		-13.1539			307.678		-2.3604				146.208		86.5809
	36.5361	7.57914	3.62279	36.1465			25.8664	15.353	14.9257	62.8877			1.77409	2.87552	1.11339	2.06482			0.565217	0.467742	0.136364	0.469565				-7.44547		2.5089				-13.188		10.652			85.7206		17.8811				47.2237		28.9003
	6.36371	17.0549	31.5632	45.5289			5.39541	71.4273	44.7695	17.9137			1.51089	1.65035	6.80169	4.29387			0.202532	0.25	0.593117	0.266667				2.03027		11.8913				42.8863		-34.322			6.591		145.138				-21.3115		-26.7974
	6.77277	15.7803	12.2644	43.1003			21.958	99.3052	38.4554	91.6155			1.28237	1.40475	5.28692	1.68852			0.0364964	0.215686	0.593407	0.633987				0.755723		9.46269				70.7643		39.3798			-9.27176		-3.60223				-32.1119		74.0356
	0.764928	12.7109	83.6999	120.663			4.93526	17.3289	106.681	102.755			1.18367	2.24779	1.72579	2.92204			0.0763359	0.264574	0.65625	0.586854				-2.31369		87.0254				-11.2121		50.5193			45.1779		66.8199				-16.7243		61.0973
	0.712102	11.3489	4.31343	89.4804			0.523085	54.116	30.5286	91.574			1.17818	1.47932	1.24264	2.53137			0.057377	0.0952381	0.0617284	0.672414				-3.67573		55.8428				25.575		39.3384			-4.45546		44.5163				-70.0234		84.5842
	23.1526	1.09494	15.3036	45.0458			20.4744	18.8362	83.7049	16.2446			1.27422	1.22461	2.87131	3.73504			0.4	0.028777	0.144928	0.765957				-13.9297		11.4082				-9.70476		-35.9911			-20.9066		113.234				-90.9423		110.263
	1.55501	17.7199	6.41584	39.9127			44.2535	20.4582	41.6984	52.2812			1.88979	1.33614	1.19935	1.3731			0.22069	0.297872	0.0909091	0.518987				2.69526		6.27512				-8.08275		0.0455556			-13.7029		-21.6096				-6.24346		42.4671
	28.4153	15.788	2.88685	20.3624			24.5318	115.076	115.859	22.8795			1.97783	1.72422	1.45298	1.94084			0.496063	0.226804	0.131579	0.584699				0.763374		-13.2752				86.5348		-29.3561			11.3619		10.8027				-28.6125		60.5057
	4.50036	10.6439	26.7132	175.957			18.9024	15.8742	56.5792	176.445			1.58586	1.21027	1.73373	2.40871			0.310345	0.240506	0.483871	0.895522				-4.3807		142.319				-12.6668		124.21			-21.8327		37.5135				-24.2996		145.83
	5.88568	175.626	22.9948	67.8426			9.93475	168.501	60.7916	72.998			1.16881	2.44669	1.30483	1.63875			0.222222	0.616505	0.353846	0.710526				160.601		34.205				139.96		20.7624			58.0238		-6.44372				94.0474		95.0464
	24.9348	3.15292	15.5851	166.083			32.9663	31.4309	83.5728	162.782			1.48771	1.14003	1.39645	2.37356			0.423729	0.126316	0.322917	0.85				-11.8717		132.446				2.88991		110.546			-26.369		35.5072				-60.2416		133.333
	29.5372	19.2088	18.2265	13.5469			27.3424	40.3483	42.4995	18.9653			1.75941	1.3972	1.46465	1.05927			0.439655	0.223301	0.277228	0.0958904				4.18421		-20.0907				11.8073		-33.2704			-9.75915		-39.526				-29.7151		-73.6771
	11.0249	81.344	37.939	51.7691			6.6195	90.4997	11.2258	57.9995			1.44783	1.50585	1.58081	1.35063			0.176829	0.505882	0.27451	0.672269				66.3194		18.1316				61.9587		5.7638			-2.74178		-22.8925				59.2285		84.5444
	38.2948	22.2977	54.4246	43.1369			33.0876	13.8943	116.777	59.2063			2.07979	3.24508	2.10985	1.62449			0.541322	0.788235	0.460177	0.527559				7.27306		9.49927				-14.6467		6.97059			109.589		-7.25749				148.1		44.8201
	13.4314	0.683045	16.416	165.788			3.9024	18.2406	42.744	164.179			1.481	1.03398	1.29819	2.29381			0.283688	0.108696	0.308642	0.873494				-14.3416		132.151				-10.3003		111.943			-33.2184		30.954				-65.7876		139.783
	18.1666	24.8058	25.8484	103.339			19.8245	3.43514	25.3659	105.031			1.36714	2.41545	1.31724	1.81298			0.347107	0.327354	0.505263	0.763158				9.78116		69.7015				-25.1058		52.7949			56.0061		3.50333				3.03609		109.494
	122.144	93.2239	20.6184	111.412			114.359	21.4918	18.8106	88.2736			2.55019	3.53567	4.34834	2.59011			0.761194	0.528767	0.135266	0.856522				78.1993		77.7749				-7.04917		36.038			128.358		47.8697				66.4316		135.124
	12.2033	0.32034	4.38066	177.607			22.2361	14.8211	134.419	166.915			2.03543	1.03134	2.47179	2.37146			0.117857	0.102564	0.106742	0.829932				-14.7043		143.969				-13.7199		114.68			-33.389		35.3869				-67.7175		127.824
	3.04224	14.5435	17.1542	2.34344			35.9338	8.0192	35.2652	53.2285			1.61095	1.88607	1.34824	1.25526			0.0955882	0.47619	0.235849	0.196078				-0.481141		-31.2941				-20.5218		0.992868			21.815		-28.3372				49.8829		-46.1745
	24.7285	20.118	29.6842	36.7801			29.6368	79.1972	127.576	32.2172			1.65853	1.92465	2.26959	1.89078			0.3	0.235849	0.251701	0.333333				5.09341		3.14255				50.6563		-20.0185			24.3068		7.94512				-25.7655		-8.49673
	24.3544	1.58948	23.9387	119.588			16.3322	26.6218	139.886	130.167			1.55695	1.26283	2.35624	2.25478			0.5	0.161765	0.358491	0.879397				-13.4351		85.9506				-1.91917		77.9316			-18.4379		28.7257				-49.0839		141.403
	3.38842	66.7506	21.5694	159.333			6.25399	67.5354	122.294	100.314			1.21934	1.56728	2.17653	2.70403			0.264368	0.511905	0.28972	0.518797				51.726		125.696				38.9944		48.0781			1.22564		54.3733				61.1241		42.4149
	21.2245	15.6684	4.79602	8.01498			14.0027	7.68668	21.3348	130.696			1.73171	2.0231	1.102	1.95368			0.269841	0.368	0.182927	0.241071				0.643806		-25.6226				-20.8543		78.4599			30.6658		11.5361				15.8295		-33.8235
	12.3815	11.2768	1.35372	4.84518			11.4092	37.6543	101.89	77.3176			1.33491	1.83303	2.66717	1.36637			0.303571	0.584158	0.0479452	0.317647				-3.74777		-28.7924				9.11337		25.0819			18.3896		-21.9935				83.8663		-12.8028
	12.3401	25.2622	18.8009	114.241			1.19611	12.3064	65.9058	36.3359			1.5115	3.63598	1.46609	2.19302			0.0568182	0.140541	0.256881	0.324324				10.2376		80.6035				-16.2345		-15.8998			134.837		25.2				-55.7643		-10.9698
	4.15082	12.7395	27.586	9.53751			4.30181	27.4512	43.5847	108.708			1.30402	1.4723	1.48975	2.14552			0.223301	0.175258	0.617647	0.226891				-2.28515		-24.1001				-1.08977		56.4728			-4.90848		22.4879				-44.8369		-37.7163
	27.1061	3.7562	4.53513	11.7001			23.9358	2.92207	17.3527	51.5266			1.48811	1.04606	1.78064	1.4457			0.309783	0.0847458	0.147436	0.215517				-11.2684		-21.9375				-25.6189		-0.709021			-32.4384		-17.4647				-73.3259		-40.8384
	10.4365	20.2817	38.3431	17.3034			10.2705	24.584	41.1497	34.5803			1.41263	1.24431	2.07555	1.31789			0.201493	0.328767	0.563177	0.3375				5.25705		-16.3342				-3.95699		-17.6553			-19.6338		-24.7612				3.4808		-7.35294
	3.35271	24.5852	44.3249	19.645			96.8622	0.33659	37.8539	104.716			1.83488	2.37827	4.11973	1.95968			0.0967742	0.23622	0.58156	0.234783				9.56058		-13.9926				-28.2044		52.4805			53.605		11.8785				-25.6486		-35.5499
	12.6524	3.53393	78.5231	11.5804			21.04	26.369	108.249	125.584			1.45151	1.6253	3.05203	2.07222			0.184211	0.391753	0.672956	0.113095				-11.4907		-22.0572				-2.17197		73.3487			4.97316		18.3032				23.3057		-68.9542
	84.8572	3.12187	73.5259	38.6826			84.8572	3.62421	90.0321	39.1682			1.73709	1.236	1.73924	1.3692			0.619048	0.0869565	0.598131	0.495146				-11.9027		5.04502				-24.9167		-13.0675			-20.1707		-21.8319				-72.6301		35.9223
	63.1633	30.3393	154.116	2.03789			77.7417	47.5554	158.718	3.46207			1.70203	1.43321	3.25418	1.09678			0.696629	0.458333	0.406061	0.0945946				15.3147		-31.5997				19.0144		-48.7736			-7.43333		-37.3844				44.2623		-74.0329
	124.24	5.21351	127.843	24.2663			172.661	20.9287	129.521	7.04204			2.90819	1.15799	2.48356	1.82193			0.515152	0.112903	0.436047	0.378571				-9.81109		-9.37129				-7.61224		-45.1936			-25.2094		4.01449				-64.4632		3.92157
	15.057	1.66733	8.86636	2.11037			20.5647	178.699	20.3234	4.21274			1.3623	1.85706	1.31798	1.23336			0.3875	0.0679612	0.283186	0.0593607				-13.3573		-31.5272				150.158		-48.0229			19.942		-29.5872				-78.6089		-83.7049
	21.0291	22.4931	20.5442	22.5628			60.2444	30.6912	8.04452	36.8761			1.90022	1.47687	5.59739	1.67306			0.330645	0.372093	0.285205	0.260163				7.46851		-11.0748				2.15022		-15.3596			-4.61382		-4.48481				17.1178		-28.5828
	121.469	5.05147	178.188	1.60448			134.395	30.3761	176.226	118.853			4.28393	1.21272	3.19514	2.60325			0.436937	0.102941	0.43949	0.178571				-9.97313		-32.0331				1.83509		66.6175			-21.6743		48.6199				-67.5988		-50.9804
	21.3103	33.6238	153.879	16.2913			45.5996	69.5779	169.351	30.9949			1.49822	1.47841	2.57227	7.537			0.421053	0.214876	0.32381	0.278403				18.5992		-17.3463				41.0369		-21.2408			-4.5144		330.289				-32.3669		-23.5756
	92.2996	13.6764	68.6792	6.90558			114.355	6.49142	77.4184	12.7573			2.70001	1.65294	1.98604	1.20386			0.555556	0.511111	0.603306	0.145299				-1.34818		-26.732				-22.0495		-39.4784			6.75817		-31.2717				60.8743		-60.114
	88.0681	4.50237	35.4285	7.98118			89.2584	23.4266	59.1585	146.273			2.62183	1.14712	1.58772	2.26869			0.525547	0.113924	0.459016	0.111111				-10.5222		-25.6564				-5.11436		94.0371			-25.9111		29.52				-64.1419		-69.4989
	109.709	14.5719	119.396	55.6217			136.193	17.3959	170.388	57.8822			1.74478	1.27552	2.38099	1.67207			0.584071	0.25641	0.612245	0.130653				-0.452708		21.9841				-11.1451		5.64656			-17.6184		-4.54133				-19.2938		-64.1344
	3.23861	4.6021	54.5912	51.8009			161.792	26.8216	98.3535	17.619			3.2404	1.45836	3.57765	1.89476			0.154255	0.0299145	0.369668	0.238994				-10.4225		18.1633				-1.71935		-34.6167			-5.80885		8.17224				-90.5843		-34.3939
	90.6555	43.0992	17.4463	33.5382			98.3178	60.8275	25.1871	5.81662			2.10774	1.62926	4.04725	6.75528			0.558333	0.666667	0.430605	0.600688				28.0746		-0.0994292				32.2865		-46.4191			5.22858		285.66				109.836		64.8949
	141.077	15.7961	96.5854	2.05665			174.824	34.2051	116.624	32.55			3.63239	1.22197	2.628	1.23206			0.420765	0.25	0.544379	0.117647				0.771489		-31.5809				5.66411		-19.6857			-21.0768		-29.6617				-21.3115		-67.7047
	135.458		137.985	45.2246			147.877		165.742	69.1113			2.30291		3.02684	2.20272			0.674603		0.423256	0.673171						11.587						16.8756					25.7536						84.792
	120.175		18.6515	101.037			141.62		46.4415	101.614			2.07329		1.42588	3.03706			0.62037		0.280702	0.485106						67.3996						49.3782					73.3864						33.1665
	95.6155		130.041	20.3102			125.988		138.463	26.8758			2.3844		2.49676	1.83758			0.53211		0.758621	0.495146						-13.3274						-25.3598					4.90795						35.9223
	7.66841		13.9247	15.9281			58.3511		28.4285	31.6569			1.52008		1.49058	1.52117			0.378641		0.37963	0.339869						-17.7095						-20.5787					-13.1562						-6.70255
	21.9546		38.293				80.1804		128.035				4.96916		1.95484				0.553299		0.559322
	10.2539		117.553				81.0806		120.078				2.14712		2.82977				0.180672		0.436782
	112.687		67.9251				130.297		67.2944				2.88229		1.70373				0.526718		0.738318
	6.24771		77.4783				9.30733		94.9673				1.24951		1.81682				0.2125		0.384615
	23.6915		112.984				76.2809		137.428				1.63119		6.33131				0.318182		0.606481
	83.9245		92.3154				92.665		90.3008				1.89794		3.3003				0.423358		0.329317
	16.9594		152.101				39.8681		159.93				1.47381		3.08749				0.27451		0.432039
	4.85029		134.379				8.36906		159.99				1.24213		3.0237				0.197183		0.404372
	4.4555		103.866				42.9161		106.036				1.5974		1.98508				0.29		0.484076
	39.8132		171.753				82.9329		164.837				2.01449		3.45264				0.48855		0.298507
	154.752		62.1394				156.823		74.3842				2.93636		4.17309				0.576531		0.27572
	31.8127		92.3726				24.1187		53.1403				4.64227		3.69312				0.407524		0.297778
	39.5196		114.87				116.871		114.87				3.38454		2.95853				0.193798		0.2
	90.0998		149.592				144.074		151.986				2.98696		2.48824				0.401575		0.0658683
	24.5026		98.7327				22.0957		128.082				2.02825		2.39796				0.485294		0.601266
	19.257		85.6987				117.488		55.8598				2.05336		2.25408				0.303797		0.705882
	60.4779		177.92				116.247		172.689				1.79952		2.81189				0.535714		0.735043
	71.3878		43.5886				111.012		53.6887				3.49027		1.60243				0.511111		0.448598
	76.2188		115.643				91.6861		117.022				2.11684		1.91404				0.700637		0.195804
	118.35		3.47819				141.22		81.915				2.91314		1.60507				0.464567		0.112
	68.9467		116.319				167.498		117.013				2.28195		3.37783				0.472868		0.512605
	41.4836		174.171				96.2359		121.417				3.0314		6.98688				0.28		0.397476
	4.42131		131.011				75.0281		160.872				1.93553		2.25233				0.0807453		0.513043
	106.546		4.54767				107.082		46.9649				1.99552		1.32711				0.771739		0.15
	156.199		18.7637				156.199		68.7366				2.40495		1.86951				0.585938		0.377193
	4.51425		44.1876				17.1325		76.6302				1.19998		1.68248				0.170455		0.485981
	12.598		94.1271				16.4546		118.043				1.26122		1.87256				0.35		0.504065
	21.0404		53.3901				38.4461		61.6432				1.25639		1.81903				0.425		0.655462
	54.7687		7.69766				95.2866		22.7876				1.69099		1.45011				0.469697		0.433735
	15.6065		18.6527				37.7143		30.4845				1.39711		1.45962				0.25641		0.34375
	21.178		96.8208				35.5477		133.145				1.35148		1.98792				0.196078		0.533898
	3.47376		9.79841				0.822414		24.3073				1.08949		1.22206				0.155172		0.298507
	56.6515		138.748				56.6515		155.144				1.36662		3.07919				0.594937		0.38806
	11.6027		1.18709				21.7128		31.3252				1.3268		1.38312				0.215686		0.230769
	18.9493		43.7671				13.614		126.313				1.69013		1.94471				0.744292		0.470588
	8.49247		119.405				6.8798		143.594				1.33817		2.18986				0.326733		0.537143
	3.57026		13.2713				8.05268		90.9453				1.22563		1.70051				0.181818		0.211864
	19.1629		85.8164				51.0438		119.364				1.5406		2.35998				0.367347		0.586957
	2.34148		167.45				27.2922		155.01				1.4338		3.50685				0.185185		0.234043
	80.5579		35.3741				80.5579		68.1578				3.47495		2.34527				0.603352		0.417582
	15.7785		5.37851				57.3621		7.66868				1.67191		1.13916				0.215686		0.253731
	9.74145		107.413				10.1292		136.681				5.0473		2.06784				0.622776		0.40404
	8.72908		13.1376				65.2807		78.712				1.48275		1.56867				0.157143		0.234043
	27.5769		49.1128				107.347		85.2467				1.4957		1.74368				0.28169		0.303279
	2.66121		17.5418				3.83594		3.06854				1.15925		1.3794				0.125		0.45679
	3.26416		21.0581				6.86973		33.1341				1.78083		1.2103				0.0775194		0.419355
	13.2095		12.4053				42.9379		18.7984				1.48567		1.34344				0.26087		0.202247
	16.9902		9.40392				99.8829		38.7212				5.67736		1.20462				0.542522		0.182927
	2.30469		20.2136				37.5369		4.98433				1.17536		1.57287				0.153846		0.315789
	29.1093		15.7852				59.7296		49.3921				1.68328		1.33112				0.304348		0.25
	8.08474		21.2928				62.0989		105.564				1.46092		1.81823				0.168539		0.269663
	4.91103		4.64867				27.5169		130.105				1.4617		2.31855				0.164384		0.127907
	73.3946		85.8227				152.114		111.522				2.4052		5.78355				0.351111		0.6
	0.925842		50.0512				85.0053		76.008				6.82586		1.61749				0.473913		0.759259
	7.62556		4.72444				93.9679		0.243884				2.41884		1.28662				0.551887		0.111111
	20.2673		64.5318				4.03825		95.8554				1.50146		1.8898				0.228261		0.511278
	1.45002		12.5218				4.76456		15.7175				1.11492		1.49112				0.164706		0.44
	4.75285		69.9817				6.6363		141.128				1.16562		2.81848				0.125		0.364583
	1.77264		38.6333				36.6476		79.747				1.1194		1.5944				0.101266		0.45
	44.0114		131.815				46.5617		128.038				1.67858		2.31697				0.753086		0.602649
	27.8834		13.3639				104.711		5.0841				2.17633		1.38493				0.625378		0.230769
	4.97814		32.717				9.62144		68.3454				4.95212		1.77859				0.651007		0.369369
	56.1919		160.062				76.5224		179.578				2.20869		3.42891				0.317708		0.329193
	17.3483		41.4799				10.0092		52.5855				1.41504		1.72434				0.3875		0.618677
	5.24049		155.078				93.8506		95.269				1.30531		1.38198				0.0821918		0.0583333
	7.26313		155.691				67.5129		175.853				1.51793		2.83564				0.252632		0.5
			170.56						164.454						3.3084						0.456311
			15.9471						12.9332						1.33895						0.230769
			115.717						135.487						1.76962						0.474074
			165.579						98.8616						3.88181						0.39823
			42.6644						42.5878						4.97502						0.451923
			84.9792						120.57						2.18329						0.337278
			90.72						129.906						1.92691						0.411765
			65.3058						124.346						2.36393						0.464567
			169.211						158.551						2.84451						0.543651
			75.0517						131.479						1.85852						0.491379
			65.3435						80.1614						1.68083						0.364286
			106.872						116.528						2.03339						0.547826
			128.636						148.634						2.93441						0.570922
			141.377						176.306						3.95362						0.473171
			100.633						115.303						1.80674						0.557047
			7.54275						39.0268						1.36514						0.333333
			169.875						150.817						2.81783						0.447552
			169.875						150.817						1.86372						0.254237
			33.3994						44.1039						1.41846						0.511905
			172.232						140.394						3.72068						0.408257
			146.72						93.6449						4.0001						0.512658
			128.706						85.7094						3.08031						0.435028
			132.601						0.548002						3.0868						0.534722
			109.89						114.826						2.82925						0.57047
			174.495						107.32						3.01511						0.361842
			96.038						168.383						3.31046						0.327044
			147.174						165.577						2.416						0.454054
			161.289						136.108						2.18233						0.427273
			27.7651						43.5979						1.50479						0.385246
			42.8079						59.7515						1.48307						0.395062
			145.573						145.573						2.17705						0.428571
			96.4247						54.5667						4.21243						0.452586
			158.607						138.23						2.92844						0.378205
			107.027						140.009						2.02466						0.393103
			15.717						53.9873						1.51598						0.196429
			75.3862						136.325						2.59792						0.323529
			151.524						151.524						2.20246						0.62069
			2.31314						2.80202						1.37999						0.0451128
			15.5141						23.3064						1.60372						0.298701
			9.2294						70.9519						1.90914						0.157534
			12.725						3.26568						1.26936						0.152866
			10.8491						18.5997						1.39203						0.325843
			54.1798						69.7582						1.99539						0.438017
			12.4335						34.1252						1.41014						0.38806
			17.6382						2.35811						1.51397						0.320755
			26.7303						12.5288						1.73845						0.522059
			45.6828						59.4071						1.76025						0.563107
			50.8632						81.6321						2.47839						0.529851
			53.5223						53.5223						1.72175						0.353448
			30.0847						46.8561						1.68952						0.427083
			12.9056						19.9348						1.39218						0.310345
			17.2992						28.2669						1.6157						0.2375
			1.26722						4.40981						1.11777						0.0952381
			15.2218						19.9425						1.20352						0.256098
			2.51504						8.15857						1.24005						0.166667
			156.82						165.549						3.12341						0.386885
			34.3306						43.4591						1.64343						0.4
			16.042						3.28394						2.10569						0.759563
			28.4005						36.0371						1.6799						0.418367
			1.50679						25.9887						1.43537						0.172662
			13.4974						8.31577						1.18139						0.323529
			87.7951						6.60662						4.09822						0.217105
			116.707						165.952						2.2903						0.588235
			0.203508						8.68393						1.13063						0.111111
			32.6264						47.2919						1.86508						0.284768
			14.2685						35.2564						1.50932						0.295652
			20.7503						16.2062						1.80357						0.340909
			4.38853						4.31072						1.16143						0.2375
			54.0166						94.9804						2.08055						0.355556
			48.3255						38.8583						1.90076						0.495726
			4.82292						1.13146						1.14652						0.22973
			22.1785						23.747						1.57702						0.445652
			16.7356						10.9384						1.5162						0.224138
			27.4896						30.9406						1.66746						0.307692
			5.61032						3.6108						1.23386						0.25
			10.7734						0.605597						1.37771						0.320755
			32.5211						73.4433						1.68479						0.422222
			18.692						24.1538						1.63452						0.505155
			7.77037						19.3062						1.20517						0.125
			12.0049						11.0501						1.8157						0.228261
			5.21295						13.8808						1.46753						0.142857
			1.69928						4.51759						1.4365						0.0875
			12.9056						15.0847						1.72079						0.206349
			0.444144						18.9921						2.00054						0.0478261
			72.9338						93.2219						2.00913						0.432099
			11.6558						20.1147						1.14796						0.348485
			44.6149						42.2783						1.98407						0.375
			22.3027						65.5569						1.44851						0.276786
			177.622						149.352						2.21604						0.575949
			11.6775						24.8192						1.24528						0.217391
			5.23379						15.0652						1.24087						0.142857
			33.8758						106.586						1.80343						0.398936
			8.05527						44.2641						1.17884						0
			28.399						23.8453						1.51359						0.357895
			163.088						144.955						3.07582						0.486486
			32.633						39.2598						1.34789						0.407407
			12.9342						0.37082						1.09877						0.0704225
			34.2602						80.4525						2.02463						0.394161
			75.8157						58.5666						2.28018						0.812227
			36.3352						47.361						1.5003						0.552632
			72.8915						102.749						2.06085						0.48855
			33.0434						46.9107						1.59529						0.456044
			53.8861						83.7062						1.5938						0.61413
			31.402						50.7683						1.39241						0.324786
			6.9348						1.22056						1.10164						0.110236
			121.406						118.298						2.27681						0.677852
			21.3659						41.4593						1.60852						0.313043
			16.9624						39.827						1.25324						0.363636
			25.7322						29.6543						1.27373						0.369863
			1.57233						21.4717						1.10371						0.0853659
			96.305						88.1524						2.26392						0.595628
			35.9233						30.3941						1.73594						0.363636
			72.7322						76.6611						1.81658						0.479675
			0.639014						24.1924						1.13222						0.0804598
			31.4629						44.0404						1.67917						0.419355
			30.5844						16.4955						4.68143						0.567376
			4.59596						42.4821						1.49453						0.131868
			58.3156						34.7171						1.72639						0.301802
			47.024						77.4234						1.60506						0.51938
			149.765						155.754						2.43077						0.509091
			25.7666						96.3363						1.91214						0.217054
			31.8177						41.4339						1.6749						0.333333
			9.01025						16.1168						1.17699						0.191489

## Sheet: Supp.Fig.5
Supp Fig 5a						Supp Fig 5b
% of ISI violation						mean mahalanobis distance between spike pairs
	nTG-y	nTG-a	APP-y	APP-a			nTG-y	nTG-a	APP-y	APP-a
	0.0180692	0	0	0.000638638			NaN	32.9291	12.6739	61.0585
	0.00527704	0.000706159	0	0.00419434			31.7606	6.70238	807.593	6.97321
	0.00856307	0.00352113	0.000706159	0			14.1927	6.27218	NaN	NaN
	0.00440044	0	0.00352113	0.000706159			48.3558	3.77282	3020.9	9.47065
	0	0.000706159	0	0.00352113			48.2626	23.3339	42.9252	25.7242
	0.001287	0.00352113	0.000706159	0			75.2327	35.0314	Inf	27.5593
	0.0105435	0	0.00352113	0.000706159			19.0696	9.80312	11.4152	79.2683
	0.0159597	0.000706159	0	0.00352113			NaN	13.6627	Inf	9.75054
	0.0110749	0.00352113	0.000706159	0.000521866			58.2132	17.1083	103.323	24.726
	0.0141408	0.000843565	0.00352113	0.00133188			26.576	17.9473	467.788	306.516
	0.0117815	0	0.00504202	0			8.43661	33.9535	179.447	66.8281
	0.00159681	0.000706159	0.0466059	0.000706159			142.117	16.8445	NaN	102.058
	0.0138973	0.00352113	0.00265252	0.00352113			NaN	12.0874	600.691	Inf
	0.00649773	0	0	0			46.8983	17.6249	NaN	Inf
	0.0158681	0.000706159	0.000706159	0.000706159			NaN	2.02027	427.126	NaN
	0.0039073	0.00352113	0.00352113	0.00352113			24.6788	27.7102	Inf	13.6041
	0.00884956	0.00113422	0	0			6.22911	44.8661	NaN	10.6156
	0.0333333	0.0403503	0.000706159	0.000706159			3.44778	70.1894	10.3201	Inf
	0.0045489	0	0.00352113	0.00352113			49.2731	19.1667	2.79283	5.84284
	0.0128088	0.000706159		0.0218391			11.848	15.9552	NaN	39.3585
	0.00191801	0.00352113		0.010809			52.3934	3.97284	NaN	58.453
	0.0146015	0		0.0252962			16.8315	9.26054	288.105	3.64077
	0.0107817	0.000706159		0.00482094			2.08825	12.4207	355.545	22.1298
	0.0294118	0.00352113		NaN			6.40401	12.371	267.004	6.11776
	0.00781006	0		0.00327635			4.93141	20.5109	NaN	19.5678
	0.0104033	0.000706159		0.00943396			23.1796	64.8095	398.075	2.83985
	0.0092517	0.00352113		0.00671704			359.96	62.7204	6.24392	29.8758
	0.00407978	0.0084413		0.00102302			43.2465	15.5195	4.46017	NaN
	0.0119928	0.0143364		0.00698524			133.072	6.92138	10.8963	2.07969
	0.00820068	0.00754123		0.000498976			86.9557	16.2855	Inf	4.8575
	0.0233697						46.2111	13.959	16.046	5.57671
	0.0156475						37.464	35.542	13.3041	4.26828
	0.0306818						5.27663	6.74887	78.1312	3.93438
	0.016456						50.6096	10.6126	99.1257	1.9678
	0.0225755						8.56342	14.1297	67.9759	2.60756
	0.0116479						29.9255	NaN	47.1653	3.76892
	0.0144248						12.4068	6.64628	NaN	1.63374
	0.0185723						8.80284	33.1596	9.49482	3.18669
	0.0111294						32.4849	162.748	56.1796	NaN
	0.00272628						6.19931	251.32	119.083	22.5217
	0.0178703						24.241	89.8775	76.1426	9.67782
	0.00579887						31.5989	NaN	76.7171	2.60762
	0.0119548						10.7815	12.7472	37.9208	27.8207
	0.0104948						4.70148	303.469	NaN	18.9858
	0.0130058						11.5624	NaN	2.94037	118.862
	0.00285714						108.301	162.61	3.34032
	0.00714801						124.562	141.573	1.76574
	0.0121686						35.433	69.1348	79.845
	0.00268714						13.6198	81.1288	NaN
	0.00234432						13.2792	NaN	5.30228
	0						63.1001	26.447	3.20631
	0.00227583						11.9613	12.0926	27.8137
	0						92.0643	124.475	9.02091
	0.000386598						67.6161	374.069	6.94023
	0.00772201						36.5465	204.219	16.4404
	0						96.5404	80.7041	4.57962
	0.000706159						193.198	15.9816	118.004
	0.00352113						79.1265	295.452	NaN
	0.0018315						4.71143	31.9915	155.299
	0.00300752						4.85949	154.1	84.2776
	0.0266751						7.18756	111.894	32.6225
								NaN	10.1374
								69.0772	2.84498
								64.8503	2.40606
								NaN	3.72419
								142.957	4.5616
								37.4405	3.60638
								29.0314	23.0545
								NaN	3.4773
								NaN	8.59148
								27.9172	13.3082
								158.432	22.5323
								77.6916	46.1887
								88.5802	19.9869
								20.9171
								39.8058
								28.3005
								NaN
								65.5279
								19.7137
								1.50403
								1.11882
								2.08462
								5.58639
								3.10876
								43.3549
								2.66381
								2402.91
								892.41
								193.633
								3.66082
								5.27419
								4903.83
								3324.4
								1.37151
								4.61644
								22.1822

## Sheet: Supp.Fig.7
Supp Fig 7a						Supp Fig 7a						Supp Fig 7a						Supp Fig 7a
Grid scores						Spt. Info						Peak Firing (Hz)						Mean Firing (Hz)
	nTG-y	nTG-a	APP-y	APP-a			nTG-y	nTG-a	APP-y	APP-a			nTG-y	nTG-a	APP-y	APP-a			nTG-y	nTG-a	APP-y	APP-a
	0.618465	1.00014	0.919436	0.762228			0.667602	1.3385	0.674329	-0.0311703			4.42811	11.5102	9.78418	4.34868			0.929622	7.78971	4.67856	0.840454
	1.27593	0.673278	1.1521	0.66433			0.827682	0.606526	1.1	0.171275			3.44308	9.7228	4.26655	4.04037			0.905008	7.0699	1.37951	2.60563
	1.29275	0.568681	0.87891	0.639954			0.90948	1.28849	0.897527	1.67745			7.87266	0.917058	6.66854	1.45723			1.93255	0.223743	1.92549	0.383102
	0.883249	0.699698	0.681455	0.796141			1.07786	0.245833	0.724526	0.423113			5.41699	2.5758	3.76664	2.49627			1.63097	0.586671	0.726904	0.913542
	1.31539	0.604066	0.939509	0.582769			0.981229	0.406206	0.701017	0.124053			7.54522	14.3296	18.4155	1.85024			1.54574	3.17249	1.76162	0.534568
	1.40367	0.86063	1.3344	0.554756			0.791854	1.26601	0.616263	0.11471			4.88928	7.99195	8.85357	0.954269			1.51756	1.03397	1.83355	0.463824
	1.3737	0.723245	1.21851	0.659533			1.23958	0.542425	0.728318	0.291636			10.845	14.7794	13.046	3.7332			3.53347	1.72498	1.9473	1.56421
	1.17712	1.09644	1.17187	0.789481			1.15027	0.196559	0.580663	0.461152			17.1504	5.45434	4.78849	6.1069			3.20191	1.52	0.777727	1.50692
	1.32329	1.19413	1.2707	0.685688			1.07686	1.27823	0.702017	0.201759			8.41349	17.8745	9.80539	2.23799			2.16162	2.33633	1.73218	1.26039
	1.3752	0.803533	1.38662	1.12321			1.0534	0.662368	0.476117	0.651864			6.76188	1.85758	6.9505	1.76788			1.78229	0.504674	1.38757	0.547313
	1.39574	0.949437	0.906832	0.67792			0.828076	0.420932	0.916212	0.225085			3.43054	0.88002	9.94238	12.4933			0.648245	0.198905	0.755388	1.45524
	1.44817	0.597458	1.22861	0.835753			0.747928	0.388686	0.924275	0.730095			1.88325	10.3542	3.063	5.95778			0.647889	1.58555	0.476528	1.7114
	1.38346	0.871046	1.39788	0.839533			1.05507	0.679292	1.66867	0.46984			2.65558	1.95841	7.03139	3.39105			0.637549	0.410873	1.40643	0.398093
	1.41585	0.583368	1.20605	1.35571			1.08756	0.426584	0.528708	0.900171			2.21851	4.25907	1.86514	17.6688			0.417239	1.74117	0.723499	3.13425
	1.39543	0.650978	1.22669	1.14983			0.996329	0.415569	1.47863	0.416997			1.28318	0.683252	10.5622	9.50621			0.360997	0.325681	1.70712	2.25286
	0.848751	0.565556	1.34099	0.959982			0.484225	0.399275	0.683699	0.320601			0.318685	6.44811	9.51898	5.6434			0.140637	1.66102	1.2011	1.05069
	1.30547	0.796445	1.25813	0.581811			1.2851	0.680424	1.52688	0.38231			16.7149	13.4495	2.61682	1.51126			3.9987	1.4183	0.558745	0.270265
	1.17495	1.20551	1.29495	0.835314			1.02548	1.02175	0.75985	1.28569			11.0808	10.9592	1.43256	8.31564			2.47583	1.81326	0.438047	1.59691
	1.25278	1.19603	0.694919	0.549482			0.62725	0.846104	0.498862	0.645614			5.47901	9.06221	1.13663	3.75692			0.740525	2.25023	0.41852	2.22913
	1.40854	0.982163	1.24684	0.724405			1.01445	0.658864	0.877011	0.882466			1.78509	1.72782	2.58859	1.10777			0.460124	0.425651	0.640859	0.209176
	1.43444	1.29208	1.36097	1.0448			0.959829	1.04128	1.28421	0.744755			16.1627	2.82784	3.08356	1.07935			4.53501	0.600656	0.373922	0.178441
	0.599126	1.48565	0.963734	0.735338			0.0675888	0.990988	0.986129	0.952583			1.32862	4.90471	1.5073	1.5409			0.489766	1.31017	0.3507	0.294166
	1.06365	1.24014	1.221	0.746101			0.953807	0.440226	1.16231	0.324926			9.79544	3.52496	2.36755	3.53761			1.91256	1.02587	0.46522	0.428869
	1.08328	0.656915	1.0724	0.883012			0.0689882	0.243149	0.885268	0.286557			28.7152	1.88548	3.73997	4.85158			19.9596	0.847454	0.463339	1.19397
	0.767189	1.04305	0.757995	1.17146			0.9113	0.332234	0.66474	0.902883			5.29194	0.603113	1.0458	3.68105			1.18489	0.217651	0.350517	0.790474
	1.26824	1.23936	0.548597	0.713672			0.620746	0.515873	0.272813	0.488509			3.58046	8.29887	3.14892	6.44218			0.982656	2.10892	0.746584	2.03022
	0.576731	1.49336	0.718718	1.02928			0.241975	0.634072	0.795158	0.496986			1.69839	9.37857	1.06854	10.478			0.878693	2.17471	0.481131	2.66725
	1.17733	1.28316	1.19178	0.866584			0.265923	0.49996	0.178235	0.352536			5.55699	14.0176	2.51945	6.53935			2.92365	3.81877	0.946544	2.74589
	1.10576	1.45552	1.09059	0.880806			0.878126	0.632713	0.52969	0.291688			6.50962	8.18102	1.78713	4.05392			1.07654	1.81347	0.916122	1.4837
	0.546945	1.21396	1.17883	1.32252			0.303734	0.473893	0.64501	0.54911			1.98992	1.71026	4.27931	17.4213			1.07231	0.45498	1.44884	1.8051
	1.08617	1.16846	0.9277	1.17417			0.466359	0.663689	0.610898	0.350292			2.21012	4.25815	10.5858	7.83889			0.803229	1.24464	4.15029	2.01445
	0.724704	1.41027	0.719512	1.28752			0.208674	0.911493	0.566945	0.602915			10.1266	7.01763	4.44012	10.7131			3.19029	1.36025	2.17734	2.01799
	0.888365	0.973756		0.77942			1.34229	0.209393		0.181406			7.27392	1.39987		2.02241			1.62544	0.758207		0.525768
	0.904958	1.33072		0.738563			1.09526	1.03706		0.189036			8.38939	1.46599		4.4005			1.29907	0.28888		1.71631
	0.581528	1.14641		0.608778			0.166478	1.12787		0.578795			0.554209	9.77194		3.55771			0.234923	1.91046		1.19666
	0.697761	1.38261		0.854259			0.105914	1.1991		0.860392			1.6655	6.862		2.38784			0.618223	1.69539		0.678518
		1.15878		0.903693				0.541964		2.80005				3.06064		5.34898				0.726606		0.964676
		1.31997		0.560968				1.04941		0.158572				8.37673		2.70034				1.13166		0.948217
		1.08734		0.545548				0.31904		0.25447				1.74276		5.8247				0.672081		4.20228
		1.35137		1.18287				0.770599		1.79448				15.2345		1.83012				2.72621		0.542083
		1.1298						0.320766						1.28336						0.418121
		0.713259						0.342516						7.10925						0.597198
		1.40937						0.846144						3.90944						0.704689
		0.576885						0.596233						1.77526						0.404502
		0.596672						0.26974						19.4497						3.90358
		1.25618						1.1415						12.5236						3.44417
		0.963419						0.70794						5.11087						1.65643
		1.18413						1.6891						10.5839						1.78262
		0.550516						0.986818						8.15219						1.36604
		1.31115						1.39151						2.90848						0.710532
		1.36314						1.80787						1.60955						0.302267
		0.932655						0.792489						5.17052						1.08325
		1.12132						0.729795						3.73499						0.738525
		1.28466						1.28416						4.37789						1.3127
		1.02433						2.64407						4.38103						1.47247
		1.07874						0.496188						6.64782						1.40819
		1.3418						1.85786						5.37882						1.8894
		1.12569						0.541431						7.44936						1.39718
		1.29722						0.609696						8.61665						2.60362
		1.23325						0.571824						2.65501						0.777218
		0.895628						0.747255						0.524829						0.177894
		1.21698						0.47473						1.49797						0.578087
		0.757473						0.165956						7.35736						3.89012
		0.99646						1.36351						5.81928						1.19657
		0.649496						1.31692						2.36793						0.650775
		0.917888						0.669082						6.55217						0.673845
		0.978237						1.0718						13.695						2.30161

[truncated: 9 more sheets: Supp.Fig.11, Supp.Fig.13 - mean displacement, Supp.Fig.13 - indiv. lags, Supp.Fig.14, Supp.Fig.15, Supp.Fig.18, Supp.Fig.19, Supp.Fig.20, Supp.Fig.21 AND 23]
